# Supplementary material for: N-[4-(2-Propyn-1-yl­oxy)phen­yl]acetamide
Source: Acta Crystallogr Sect E Struct Rep Online. 2012 Oct 6;68(Pt 11):o3072. doi: 10.1107/S1600536812041207 (PMC3515179; doi:10.1107/S1600536812041207)
Supplement: Supplementary file 1 [file e-68-o3072-sup1.cif]

##############################################################################
#                                                                            #
# This CIF contains the data in a paper accepted for publication in          #
# Acta Crystallographica Section E. It conforms to the requirements of       #
# Notes for Authors for Acta Crystallographica Section E, and has been       #
# peer reviewed under the auspices of the IUCr Commission on Journals.       #
#                                                                            #
# Full details of the Crystallographic Information File format               #
# are given in the paper "The Crystallographic Information File (CIF):       #
# a New Standard Archive File for Crystallography" by S. R. Hall, F. H.      #
# Allen and I. D. Brown [Acta Cryst. (1991), A47, 655-685].                  #
#                                                                            #
# The current version of the core CIF dictionary is obtainable from          #
# ftp://ftp.iucr.org/pub/cif_core.dic.                                       #
#                                                                            #
# Software is freely available for graphical display of the structure(s)     #
# in this CIF. For information consult the CIF software page                 #
# http://www.iucr.org/resources/cif/software.                                #
#                                                                            #
# This file may be used for bona fide research purposes within the           #
# scientific community so long as proper attribution is given to the journal # 
# article from which it was obtained.                                        #
#                                                                            #
##############################################################################
data_global
_audit_creation_method     'WinGX routine CIF_UPDATE'
_audit_conform_dict_name     cif_core.dic
_audit_conform_dict_version     2.4
_journal_data_validation_number     ?
_journal_date_recd_electronic     2012-08-28
_journal_date_accepted     2012-10-01
_journal_name_full     'Acta Crystallographica, Section E'
_journal_year     2012
_journal_volume     68
_journal_issue     11
_journal_page_first     o3072
_journal_page_last     o3072
_journal_paper_category     QO
_journal_paper_doi     10.1107/S1600536812041207
_journal_coeditor_code     NC2291
_publ_contact_author_name     'Muller, Alfred'
_publ_contact_author_address
;
Research Centre for Synthesis and Catalysis
Department of Chemistry
University of Johannesburg (APK Campus)
PO Box 524
Auckland Park
Johannesburg
2006
South Africa
;
_publ_contact_author_email     mullera@uj.ac.za
_publ_contact_author_fax     '+27-11-559 2819'
_publ_contact_author_phone     '+27-11 559 2359'
_publ_section_title
;
<i>N</i>-[4-(2-Propyn-1-yloxy)phenyl]acetamide
;
loop_
    _publ_author_name
    _publ_author_footnote
    _publ_author_address
    'Belay, Yonas H.' .
;
Research Centre for Synthesis and Catalysis
Department of Chemistry
University of Johannesburg (APK Campus)
PO Box 524
Auckland Park
Johannesburg
2006
South Africa
;
    'Kinfe, Henok H.' .
;
Research Centre for Synthesis and Catalysis
Department of Chemistry
University of Johannesburg (APK Campus)
PO Box 524
Auckland Park
Johannesburg
2006
South Africa
;
    'Muller, Alfred' .
;
Research Centre for Synthesis and Catalysis
Department of Chemistry
University of Johannesburg (APK Campus)
PO Box 524
Auckland Park
Johannesburg
2006
South Africa
;
data_I
_audit_creation_method     'WinGX routine CIF_UPDATE'
_chemical_name_systematic
;
<i>N</i>-[4-(2-Propyn-1-yloxy)phenyl]acetamide
;
_chemical_formula_moiety     'C11 H11 N O2'
_chemical_formula_sum     'C11 H11 N O2'
_chemical_formula_iupac     'C11 H11 N O2'
_chemical_formula_weight     189.21
_symmetry_cell_setting     monoclinic
_symmetry_space_group_name_H-M     'P 21/c'
_symmetry_space_group_name_Hall     '-P 2ybc'
loop_
    _symmetry_equiv_pos_as_xyz
    'x, y, z'
    '-x, y+1/2, -z+1/2'
    '-x, -y, -z'
    'x, -y-1/2, z-1/2'
_cell_length_a     13.973(2)
_cell_length_b     9.1794(13)
_cell_length_c     7.5105(11)
_cell_angle_alpha     90
_cell_angle_beta     99.441(4)
_cell_angle_gamma     90
_cell_volume     950.3(2)
_cell_formula_units_Z     4
_cell_measurement_reflns_used     3099
_cell_measurement_theta_min     2.67
_cell_measurement_theta_max     28.42
_cell_measurement_temperature     100(2)
_exptl_crystal_description     block
_exptl_crystal_colour     'pale yellow'
_exptl_crystal_size_max     0.3
_exptl_crystal_size_mid     0.26
_exptl_crystal_size_min     0.23
_exptl_crystal_density_diffrn     1.323
_exptl_crystal_density_method     'not measured'
_exptl_crystal_F_000     400
_exptl_absorpt_coefficient_mu     0.092
_exptl_absorpt_correction_type     multi-scan
_exptl_absorpt_process_details
;
(SADABS; Bruker, 2008)
;
_exptl_absorpt_correction_T_min     0.969
_exptl_absorpt_correction_T_max     0.981
_exptl_special_details
;
The intensity data was collected on a Bruker Apex DUO 4 K CCD diffractometer
using an exposure time of 20 s/frame. A total of 735 frames were collected
with a frame width of 0.5\% covering up to \q = 28.47\% with 99.3%
completeness accomplished. Analytical data: mp: 110 - 111 \%C (Lit. 109 - 111
\%C; Reppe, 1955); ^1^H NMR (CDCl~3~, 400 MHz): d 7.57 (s, 1H), 7.38 (d,
<i>J</i> = 8.4 Hz, 2H), 6.89 (d, <i>J</i> = 8.8 Hz, 2H), 4.63 (s, 2H), 2.49
(s, 1H), 2.12 (s, 3H); ^13^C NMR (CDCl~3~,400 MHz): d 168.4, 154.3, 131.9,
121.8, 115.3, 78.5, 75.5, 56.1, 24.4.
;
_diffrn_ambient_temperature     100(2)
_diffrn_radiation_type     MoK\a
_diffrn_radiation_wavelength     0.71073
_diffrn_radiation_monochromator     graphite
_diffrn_measurement_device_type     'Bruker APEX DUO 4K CCD'
_diffrn_measurement_method     '\f and \w scans'
_diffrn_detector_area_resol_mean     8.4
_diffrn_reflns_number     6753
_diffrn_reflns_av_R_equivalents     0.0181
_diffrn_reflns_theta_min     2.67
_diffrn_reflns_theta_max     28.47
_diffrn_reflns_theta_full     28.47
_diffrn_measured_fraction_theta_max     0.993
_diffrn_measured_fraction_theta_full     0.993
_diffrn_reflns_limit_h_min     -18
_diffrn_reflns_limit_h_max     18
_diffrn_reflns_limit_k_min     -12
_diffrn_reflns_limit_k_max     11
_diffrn_reflns_limit_l_min     -10
_diffrn_reflns_limit_l_max     10
_diffrn_standards_number     0
_diffrn_standards_interval_count     0
_diffrn_standards_interval_time     0
_diffrn_standards_decay_%     0
_refine_special_details
;
Refinement of <i>F</i>^2^ against ALL reflections. The weighted <i>R</i>-factor
<i>wR</i> and goodness of fit <i>S</i> are based on <i>F</i>^2^, conventional
<i>R</i>-factors <i>R</i> are based on <i>F</i>, with <i>F</i> set to zero for
negative <i>F</i>^2^. The threshold expression of <i>F</i>^2^ >
\s(<i>F</i>^2^) is used only for calculating <i>R</i>-factors(gt) <i>etc</i>.
and is not relevant to the choice of reflections for refinement.
<i>R</i>-factors based on <i>F</i>^2^ are statistically about twice as large
as those based on <i>F</i>, and <i>R</i>- factors based on ALL data will be
even larger.
;
_reflns_number_total     2388
_reflns_number_gt     2103
_reflns_threshold_expression     >2sigma(I)
_refine_ls_structure_factor_coef     Fsqd
_refine_ls_matrix_type     full
_refine_ls_R_factor_all     0.0421
_refine_ls_R_factor_gt     0.0367
_refine_ls_wR_factor_ref     0.0998
_refine_ls_goodness_of_fit_ref     1.035
_refine_ls_restrained_S_all     1.035
_refine_ls_number_reflns     2388
_refine_ls_number_parameters     131
_refine_ls_number_restraints     0
_refine_ls_hydrogen_treatment     mixed
_refine_ls_weighting_scheme     calc
_refine_ls_weighting_details
         'calc w=1/[\s^2^(Fo^2^)+(0.0509P)^2^+0.3049P] where P=(Fo^2^+2Fc^2^)/3'
_atom_sites_solution_hydrogens     geom
_atom_sites_solution_primary     direct
_atom_sites_solution_secondary     difmap
_refine_ls_shift/su_max     0
_refine_ls_shift/su_mean     0
_refine_diff_density_max     0.282
_refine_diff_density_min     -0.243
_refine_ls_extinction_method     none
loop_
    _atom_type_symbol
    _atom_type_description
    _atom_type_scat_dispersion_real
    _atom_type_scat_dispersion_imag
    _atom_type_scat_source
    C C 0.0033 0.0016 'International Tables Vol C Tables 4.2.6.8 and 6.1.1.4'
    H H 0 0 'International Tables Vol C Tables 4.2.6.8 and 6.1.1.4'
    N N 0.0061 0.0033 'International Tables Vol C Tables 4.2.6.8 and 6.1.1.4'
    O O 0.0106 0.006 'International Tables Vol C Tables 4.2.6.8 and 6.1.1.4'
_computing_data_collection     'APEX2 (Bruker, 2011)'
_computing_cell_refinement     'SAINT (Bruker, 2008)'
_computing_data_reduction     'SAINT and XPREP (Bruker, 2008)'
_computing_structure_solution     'SIR97 (Altomare <i>et al.</i>, 1999)'
_computing_structure_refinement     'SHELXL97 (Sheldrick, 2008)'
_computing_molecular_graphics     'DIAMOND (Brandenburg & Putz, 2005)'
_computing_publication_material     'WinGX (Farrugia, 1999)'
loop_
    _atom_site_type_symbol
    _atom_site_label
    _atom_site_fract_x
    _atom_site_fract_y
    _atom_site_fract_z
    _atom_site_U_iso_or_equiv
    _atom_site_adp_type
    _atom_site_calc_flag
    _atom_site_refinement_flags
    _atom_site_occupancy
    _atom_site_disorder_assembly
    _atom_site_disorder_group
    O O1 0.44065(5) 0.09706(8) 0.16260(10) 0.01982(18) Uani d . 1 . .
    O O2 -0.00853(5) 0.27539(8) -0.14889(10) 0.02019(18) Uani d . 1 . .
    N N1 0.05791(6) 0.05346(9) -0.18684(12) 0.01555(19) Uani d . 1 . .
    C C1 0.63468(9) 0.09825(14) 0.49415(17) 0.0288(3) Uani d . 1 . .
    H H1A 0.6943 0.0641 0.5601 0.035 Uiso calc R 1 . .
    C C2 0.56036(8) 0.14084(12) 0.41199(15) 0.0215(2) Uani d . 1 . .
    C C3 0.46720(8) 0.19131(12) 0.31532(14) 0.0202(2) Uani d . 1 . .
    H H3A 0.4174 0.1874 0.395 0.024 Uiso calc R 1 . .
    H H3B 0.4726 0.2931 0.2748 0.024 Uiso calc R 1 . .
    C C4 0.34482(7) 0.09626(11) 0.08432(13) 0.0160(2) Uani d . 1 . .
    C C5 0.27561(7) 0.19574(11) 0.12113(13) 0.0165(2) Uani d . 1 . .
    H H5 0.2934 0.2712 0.2068 0.02 Uiso calc R 1 . .
    C C6 0.17996(7) 0.18471(11) 0.03218(13) 0.0160(2) Uani d . 1 . .
    H H6 0.1327 0.2524 0.0582 0.019 Uiso calc R 1 . .
    C C7 0.15352(7) 0.07514(10) -0.09429(13) 0.0143(2) Uani d . 1 . .
    C C8 -0.01572(7) 0.15035(11) -0.20997(13) 0.0156(2) Uani d . 1 . .
    C C9 -0.10956(7) 0.09587(11) -0.31599(14) 0.0192(2) Uani d . 1 . .
    H H9A -0.1605 0.1005 -0.2407 0.029 Uiso calc R 1 . .
    H H9B -0.1014 -0.0051 -0.353 0.029 Uiso calc R 1 . .
    H H9C -0.1279 0.1568 -0.4233 0.029 Uiso calc R 1 . .
    C C10 0.22426(7) -0.02335(11) -0.13094(14) 0.0169(2) Uani d . 1 . .
    H H10 0.207 -0.0982 -0.2177 0.02 Uiso calc R 1 . .
    C C11 0.31883(7) -0.01321(11) -0.04271(14) 0.0175(2) Uani d . 1 . .
    H H11 0.3661 -0.0809 -0.0687 0.021 Uiso calc R 1 . .
    H H1 0.0464(10) -0.0325(16) -0.2373(18) 0.021 Uiso d . 1 . .
loop_
    _atom_site_aniso_label
    _atom_site_aniso_U_11
    _atom_site_aniso_U_22
    _atom_site_aniso_U_33
    _atom_site_aniso_U_12
    _atom_site_aniso_U_13
    _atom_site_aniso_U_23
    O1 0.0138(4) 0.0255(4) 0.0184(4) 0.0032(3) -0.0024(3) -0.0051(3)
    O2 0.0192(4) 0.0149(3) 0.0248(4) 0.0026(3) -0.0015(3) -0.0008(3)
    N1 0.0139(4) 0.0124(4) 0.0192(4) -0.0008(3) -0.0006(3) -0.0010(3)
    C1 0.0196(6) 0.0338(6) 0.0302(6) -0.0025(5) -0.0039(5) 0.0011(5)
    C2 0.0192(5) 0.0236(5) 0.0211(5) -0.0036(4) 0.0014(4) -0.0027(4)
    C3 0.0190(5) 0.0213(5) 0.0189(5) 0.0002(4) -0.0010(4) -0.0032(4)
    C4 0.0136(5) 0.0190(5) 0.0148(4) 0.0012(4) 0.0000(4) 0.0021(3)
    C5 0.0168(5) 0.0165(4) 0.0154(4) 0.0005(4) 0.0003(4) -0.0022(3)
    C6 0.0162(5) 0.0150(4) 0.0168(5) 0.0020(4) 0.0022(4) 0.0000(3)
    C7 0.0140(5) 0.0138(4) 0.0146(4) -0.0001(3) 0.0007(3) 0.0027(3)
    C8 0.0146(5) 0.0156(4) 0.0162(4) -0.0001(3) 0.0014(4) 0.0032(3)
    C9 0.0147(5) 0.0184(5) 0.0234(5) -0.0007(4) -0.0006(4) 0.0018(4)
    C10 0.0181(5) 0.0139(4) 0.0179(5) 0.0004(4) 0.0006(4) -0.0017(3)
    C11 0.0171(5) 0.0159(4) 0.0191(5) 0.0040(4) 0.0016(4) -0.0002(4)
_geom_special_details
;
All e.s.d.'s (except the e.s.d. in the dihedral angle between two l.s. planes)
are estimated using the full covariance matrix. The cell e.s.d.'s are taken
into account individually in the estimation of e.s.d.'s in distances, angles
and torsion angles; correlations between e.s.d.'s in cell parameters are only
used when they are defined by crystal symmetry. An approximate (isotropic)
treatment of cell e.s.d.'s is used for estimating e.s.d.'s involving l.s.
planes.
;
loop_
    _geom_bond_atom_site_label_1
    _geom_bond_atom_site_label_2
    _geom_bond_site_symmetry_2
    _geom_bond_distance
    _geom_bond_publ_flag
    O1 C4 . 1.3713(12) ?
    O1 C3 . 1.4360(12) ?
    O2 C8 . 1.2340(12) ?
    N1 C8 . 1.3495(13) ?
    N1 C7 . 1.4152(13) ?
    N1 H1 . 0.879(14) ?
    C1 C2 . 1.1840(17) ?
    C1 H1A . 0.95 ?
    C2 C3 . 1.4582(15) ?
    C3 H3A . 0.99 ?
    C3 H3B . 0.99 ?
    C4 C5 . 1.3903(14) ?
    C4 C11 . 1.3922(14) ?
    C5 C6 . 1.3965(14) ?
    C5 H5 . 0.95 ?
    C6 C7 . 1.3911(13) ?
    C6 H6 . 0.95 ?
    C7 C10 . 1.3999(14) ?
    C8 C9 . 1.5036(14) ?
    C9 H9A . 0.98 ?
    C9 H9B . 0.98 ?
    C9 H9C . 0.98 ?
    C10 C11 . 1.3807(14) ?
    C10 H10 . 0.95 ?
    C11 H11 . 0.95 ?
loop_
    _geom_angle_atom_site_label_1
    _geom_angle_atom_site_label_2
    _geom_angle_atom_site_label_3
    _geom_angle_site_symmetry_1
    _geom_angle_site_symmetry_3
    _geom_angle
    _geom_angle_publ_flag
    C4 O1 C3 . . 116.86(8) ?
    C8 N1 C7 . . 127.50(9) ?
    C8 N1 H1 . . 117.0(9) ?
    C7 N1 H1 . . 115.5(9) ?
    C2 C1 H1A . . 180 ?
    C1 C2 C3 . . 178.14(12) ?
    O1 C3 C2 . . 107.39(8) ?
    O1 C3 H3A . . 110.2 ?
    C2 C3 H3A . . 110.2 ?
    O1 C3 H3B . . 110.2 ?
    C2 C3 H3B . . 110.2 ?
    H3A C3 H3B . . 108.5 ?
    O1 C4 C5 . . 124.98(9) ?
    O1 C4 C11 . . 115.11(9) ?
    C5 C4 C11 . . 119.90(9) ?
    C4 C5 C6 . . 119.98(9) ?
    C4 C5 H5 . . 120 ?
    C6 C5 H5 . . 120 ?
    C7 C6 C5 . . 120.34(9) ?
    C7 C6 H6 . . 119.8 ?
    C5 C6 H6 . . 119.8 ?
    C6 C7 C10 . . 118.96(9) ?
    C6 C7 N1 . . 124.10(9) ?
    C10 C7 N1 . . 116.92(9) ?
    O2 C8 N1 . . 123.46(9) ?
    O2 C8 C9 . . 121.13(9) ?
    N1 C8 C9 . . 115.41(9) ?
    C8 C9 H9A . . 109.5 ?
    C8 C9 H9B . . 109.5 ?
    H9A C9 H9B . . 109.5 ?
    C8 C9 H9C . . 109.5 ?
    H9A C9 H9C . . 109.5 ?
    H9B C9 H9C . . 109.5 ?
    C11 C10 C7 . . 120.87(9) ?
    C11 C10 H10 . . 119.6 ?
    C7 C10 H10 . . 119.6 ?
    C10 C11 C4 . . 119.94(9) ?
    C10 C11 H11 . . 120 ?
    C4 C11 H11 . . 120 ?
loop_
    _geom_torsion_atom_site_label_1
    _geom_torsion_atom_site_label_2
    _geom_torsion_atom_site_label_3
    _geom_torsion_atom_site_label_4
    _geom_torsion_site_symmetry_1
    _geom_torsion_site_symmetry_2
    _geom_torsion_site_symmetry_3
    _geom_torsion_site_symmetry_4
    _geom_torsion
    _geom_torsion_publ_flag
    C4 O1 C3 C2 . . . . 161.20(9) ?
    C3 O1 C4 C5 . . . . 11.37(14) ?
    C3 O1 C4 C11 . . . . -169.65(9) ?
    O1 C4 C5 C6 . . . . 179.65(9) ?
    C11 C4 C5 C6 . . . . 0.72(15) ?
    C4 C5 C6 C7 . . . . -0.44(15) ?
    C5 C6 C7 C10 . . . . -0.12(14) ?
    C5 C6 C7 N1 . . . . 178.15(9) ?
    C8 N1 C7 C6 . . . . 19.69(15) ?
    C8 N1 C7 C10 . . . . -162.01(10) ?
    C7 N1 C8 O2 . . . . -0.68(16) ?
    C7 N1 C8 C9 . . . . 179.68(9) ?
    C6 C7 C10 C11 . . . . 0.40(15) ?
    N1 C7 C10 C11 . . . . -177.99(9) ?
    C7 C10 C11 C4 . . . . -0.13(15) ?
    O1 C4 C11 C10 . . . . -179.47(9) ?
    C5 C4 C11 C10 . . . . -0.44(15) ?
loop_
    _geom_hbond_atom_site_label_D
    _geom_hbond_atom_site_label_H
    _geom_hbond_atom_site_label_A
    _geom_hbond_site_symmetry_A
    _geom_hbond_distance_DH
    _geom_hbond_distance_HA
    _geom_hbond_distance_DA
    _geom_hbond_angle_DHA
    _geom_hbond_publ_flag
    N1 H1 O2 2_544 0.879(14) 1.993(14) 2.8695(11) 175.2(13) y
    C6 H6 O2 . 0.95 2.31 2.8816(13) 117.8 ?
    C9 H9B O2 2_544 0.98 2.53 3.4043(14) 148.2 y
    C5 H5 Cg1 4_555 0.95 2.69 3.5171(12) 146 y
    C9 H9A Cg1 3_555 0.98 2.94 3.7373(12) 139 y
_iucr_refine_instructions_details
;
TITL mo_12hp_yhb4_0ma in P2(1)/c
CELL  0.71073  13.9730   9.1794   7.5105   90.000   99.441   90.000
ZERR     4.00   0.0021   0.0013   0.0011    0.000    0.004    0.000
LATT   1
SYMM  - X, 1/2 + Y, 1/2 - Z
SFAC  C    H    N    O
UNIT  44   44   4    8
MERG   2
FMAP   2
EQIV $1 -x,-1/2+y,-1/2-z
HTAB N1 O2_$1
HTAB C6 O2
HTAB C9 O2_$1
PLAN   20
SIZE     0.23   0.26   0.30
ACTA
BOND   $H
CONF
L.S.   4
TEMP  -173.16
WGHT    0.050900    0.304900
FVAR       0.22414
O1    4    0.440650    0.097063    0.162604    11.00000    0.01379    0.02552 =
         0.01845   -0.00508   -0.00239    0.00325
O2    4   -0.008525    0.275393   -0.148894    11.00000    0.01919    0.01489 =
         0.02477   -0.00078   -0.00153    0.00259
N1    3    0.057911    0.053456   -0.186839    11.00000    0.01392    0.01242 =
         0.01919   -0.00096   -0.00064   -0.00075
C1    1    0.634680    0.098254    0.494152    11.00000    0.01964    0.03384 =
         0.03020    0.00109   -0.00387   -0.00252
AFIX 163
H1A   2    0.694313    0.064084    0.560078    11.00000   -1.20000
AFIX   0
C2    1    0.560361    0.140838    0.411991    11.00000    0.01923    0.02361 =
         0.02106   -0.00273    0.00144   -0.00363
C3    1    0.467201    0.191310    0.315320    11.00000    0.01899    0.02126 =
         0.01887   -0.00322   -0.00103    0.00024
AFIX  23
H3A   2    0.417413    0.187388    0.395012    11.00000   -1.20000
H3B   2    0.472644    0.293148    0.274751    11.00000   -1.20000
AFIX   0
C4    1    0.344817    0.096263    0.084320    11.00000    0.01358    0.01896 =
         0.01482    0.00206    0.00004    0.00119
C5    1    0.275614    0.195735    0.121128    11.00000    0.01680    0.01654 =
         0.01541   -0.00224    0.00028    0.00049
AFIX  43
H5    2    0.293394    0.271176    0.206762    11.00000   -1.20000
AFIX   0
C6    1    0.179958    0.184714    0.032176    11.00000    0.01620    0.01501 =
         0.01676   -0.00001    0.00221    0.00196
AFIX  43
H6    2    0.132695    0.252397    0.058164    11.00000   -1.20000
AFIX   0
C7    1    0.153515    0.075141   -0.094293    11.00000    0.01399    0.01384 =
         0.01461    0.00269    0.00066   -0.00005
C8    1   -0.015720    0.150354   -0.209966    11.00000    0.01461    0.01564 =
         0.01623    0.00323    0.00137   -0.00007
C9    1   -0.109560    0.095871   -0.315987    11.00000    0.01469    0.01840 =
         0.02335    0.00177   -0.00059   -0.00071
AFIX 137
H9A   2   -0.160526    0.100469   -0.240736    11.00000   -1.50000
H9B   2   -0.101430   -0.005149   -0.352995    11.00000   -1.50000
H9C   2   -0.127884    0.156782   -0.423328    11.00000   -1.50000
AFIX   0
C10   1    0.224264   -0.023353   -0.130942    11.00000    0.01806    0.01389 =
         0.01792   -0.00166    0.00064    0.00041
AFIX  43
H10   2    0.206985   -0.098163   -0.217665    11.00000   -1.20000
AFIX   0
C11   1    0.318826   -0.013206   -0.042708    11.00000    0.01706    0.01586 =
         0.01908   -0.00020    0.00158    0.00396
AFIX  43
H11   2    0.366111   -0.080865   -0.068658    11.00000   -1.20000
AFIX   0
H1    2    0.046357   -0.032490   -0.237332    11.00000   -1.20000
HKLF    4
REM  mo_12hp_yhb4_0ma in P2(1)/c
REM R1 =  0.0367 for   2103 Fo > 4sig(Fo)  and  0.0421 for all   2388 data
REM    131 parameters refined using      0 restraints
END
WGHT      0.0509      0.3049
REM Highest difference peak  0.282,  deepest hole -0.243,  1-sigma level  0.047
Q1    1   0.1835  0.0081 -0.0890  11.00000  0.05    0.28
Q2    1   0.1629  0.1110 -0.0095  11.00000  0.05    0.27
Q3    1   0.3065  0.1325  0.1078  11.00000  0.05    0.27
Q4    1   0.1928  0.0407 -0.1274  11.00000  0.05    0.26
Q5    1  -0.0623  0.1218 -0.2623  11.00000  0.05    0.26
Q6    1   0.3125  0.1609  0.0854  11.00000  0.05    0.25
Q7    1   0.3262  0.0211  0.0524  11.00000  0.05    0.24
Q8    1   0.3369  0.0600 -0.0098  11.00000  0.05    0.23
Q9    1   0.2273  0.1753  0.0918  11.00000  0.05    0.23
Q10   1   0.2327  0.2011  0.0533  11.00000  0.05    0.22
Q11   1   0.1036  0.0657 -0.1294  11.00000  0.05    0.22
Q12   1   0.2651 -0.0311 -0.0537  11.00000  0.05    0.22
Q13   1   0.0225  0.1009 -0.1853  11.00000  0.05    0.21
Q14   1   0.1729  0.1438 -0.0519  11.00000  0.05    0.21
Q15   1   0.5810  0.1202  0.5253  11.00000  0.05    0.19
Q16   1   0.6176  0.1358  0.3951  11.00000  0.05    0.18
Q17   1   0.3889  0.0951  0.1305  11.00000  0.05    0.15
Q18   1   0.0393  0.3005 -0.0934  11.00000  0.05    0.14
Q19   1  -0.0580  0.2980 -0.1182  11.00000  0.05    0.13
Q20   1   0.1414  0.2049  0.0847  11.00000  0.05    0.12
;
