# Supplementary material for: N-[4-(2-Propyn-1-yl­oxy)phen­yl]acetamide
Source: Acta Crystallogr Sect E Struct Rep Online. 2012 Oct 6;68(Pt 11):o3072. doi: 10.1107/S1600536812041207 (PMC3515179; doi:10.1107/S1600536812041207)
Supplement: Supplementary file 2 [file e-68-o3072-Isup2.hkl]

#
# h,k,l, Fc-squared, Fo-squared, sigma(Fo-squared) and status flag
#
data_I
_shelx_title ' mo_12hp_yhb4_0ma in P2(1)/c'
_shelx_refln_list_code          4
_shelx_F_calc_maximum      146.57
_exptl_crystal_F_000       400.00
_reflns_d_resolution_high  0.7454
 
loop_
 _symmetry_equiv_pos_as_xyz
 'x, y, z'
 '-x, y+1/2, -z+1/2'
 '-x, -y, -z'
 'x, -y-1/2, z-1/2'
 
_cell_length_a    13.9730
_cell_length_b     9.1794
_cell_length_c     7.5105
_cell_angle_alpha  90.000
_cell_angle_beta   99.441
_cell_angle_gamma  90.000
 
_shelx_F_squared_multiplier     1.000
 
loop_
 _refln_index_h
 _refln_index_k
 _refln_index_l
 _refln_F_squared_calc
 _refln_F_squared_meas
 _refln_F_squared_sigma
 _refln_observed_status
   2   0   0     1857.08     1781.93     30.26 o
   4   0   0      193.14      176.16      3.98 o
   5   0   0      440.42      458.02      8.96 o
   6   0   0     1069.47     1114.70     20.10 o
   7   0   0      968.46      978.75     18.11 o
   8   0   0      158.03      213.98      5.57 o
   9   0   0     1224.16     1176.21     22.10 o
  10   0   0      357.01      349.54      8.36 o
  11   0   0      611.10      581.64     12.74 o
  12   0   0        0.21        0.40      1.00 o
  13   0   0       22.53       22.10      2.59 o
  14   0   0      100.92       89.57      4.38 o
  15   0   0        9.55       13.54      2.39 o
  16   0   0       32.91       30.65      3.38 o
  17   0   0       22.72       27.87      3.38 o
  18   0   0      315.88      386.17     11.55 o
   1   1   0     1516.93     1474.06      8.12 o
   2   1   0       58.22       50.42      0.56 o
   3   1   0      266.25      292.89      3.21 o
   4   1   0      725.53      674.60      8.59 o
   5   1   0       61.88       64.12      1.55 o
   6   1   0      913.55      919.58     11.89 o
   7   1   0      411.03      456.74      6.62 o
   8   1   0        0.74        0.90      0.56 o
   9   1   0       48.26       53.27      1.83 o
  10   1   0      882.08      816.38     24.98 o
  11   1   0      310.28      326.92      9.36 o
  12   1   0       71.17       62.70      2.39 o
  13   1   0       32.58       29.94      2.04 o
  14   1   0      296.05      282.80      6.07 o
  15   1   0       12.52       16.02      2.49 o
  16   1   0        8.77        7.48      1.55 o
  17   1   0      160.57      184.99      6.37 o
  18   1   0        0.17        1.00      1.99 o
   0   2   0      323.90      309.28      4.18 o
   1   2   0       16.48       34.15      0.67 o
   2   2   0     1495.85     1507.20     10.23 o
   3   2   0       10.38        5.09      0.28 o
   4   2   0     2454.36     2507.94     18.40 o
   5   2   0      462.98      467.40      4.12 o
   6   2   0      457.61      443.86      5.05 o
   7   2   0     1518.24     1520.95     15.47 o
   8   2   0      535.35      557.59     14.53 o
   9   2   0       22.21       21.49      1.33 o
  10   2   0      390.67      374.42      6.26 o
  11   2   0     1001.58      977.85     17.48 o
  12   2   0       15.65       15.77      1.14 o
  13   2   0        7.92        2.58      0.76 o
  14   2   0        3.72        2.42      0.79 o
  15   2   0      119.48      111.57      3.59 o
  16   2   0        2.23        4.58      1.79 o
  17   2   0       27.27       30.65      3.58 o
  18   2   0       26.70       28.27      3.58 o
   1   3   0      445.42      407.68      3.89 o
   2   3   0       13.28       16.22      0.37 o
   3   3   0      577.30      609.20      4.85 o
   4   3   0        0.06        1.04      0.23 o
   5   3   0      122.30      100.32      1.12 o
   6   3   0       66.98       66.77      1.00 o
   7   3   0      677.76      762.79      6.93 o
   8   3   0      179.38      175.98      2.18 o
   9   3   0        8.84        8.93      0.53 o
  10   3   0       74.85       76.41      1.44 o
  11   3   0      792.46      773.47      8.18 o
  12   3   0       24.73       22.30      1.25 o
  13   3   0       22.19       14.74      1.14 o
  14   3   0        0.18        1.54      1.09 o
  15   3   0       38.63       34.44      3.38 o
  16   3   0       79.69       90.17      4.98 o
  17   3   0        3.41        0.20      1.79 o
   0   4   0      410.40      438.72      6.11 o
   1   4   0      981.64     1018.68      8.94 o
   2   4   0      417.61      454.88      3.48 o
   3   4   0      342.99      352.11      2.85 o
   4   4   0     1258.66     1347.07     10.30 o
   5   4   0       29.96       35.83      0.87 o
   6   4   0       64.54       66.87      0.92 o
   7   4   0       51.66       48.08      0.84 o
   8   4   0       13.06       17.66      0.60 o
   9   4   0       70.52       65.76      1.58 o
  10   4   0      359.37      344.62      3.80 o
  11   4   0      330.03      319.68      5.75 o
  12   4   0       21.42       21.18      2.39 o
  13   4   0      214.09      202.37      4.48 o
  14   4   0       16.58       14.93      1.53 o
  15   4   0      149.08      154.27      6.37 o
  16   4   0        2.86        1.00      1.79 o
  17   4   0       17.33       14.33      2.79 o
   1   5   0        0.88        0.29      0.36 o
   2   5   0       73.74       81.78      1.46 o
   3   5   0      799.65      878.96      6.47 o
   4   5   0       10.01       14.79      0.59 o
   5   5   0       89.60       87.00      1.65 o
   6   5   0        6.81        5.58      0.50 o
   7   5   0       45.38       48.46      1.35 o
   8   5   0      142.77      140.55      2.02 o
   9   5   0       17.25       20.94      0.91 o
  10   5   0        0.20        0.00      1.39 o
  11   5   0      176.97      175.02      4.01 o
  12   5   0        0.43        0.02      0.76 o
  13   5   0       96.75       98.89      3.09 o
  14   5   0        0.07       -0.80      0.84 o
  15   5   0        0.34       -0.80      1.39 o
  16   5   0        9.98       11.15      2.39 o
   0   6   0      214.60      192.61      3.71 o
   1   6   0       29.03       40.37      1.15 o
   2   6   0      186.48      220.76      2.89 o
   3   6   0       27.93       36.50      0.84 o
   4   6   0      668.74      708.12      5.94 o
   5   6   0        0.01        0.09      0.31 o
   6   6   0        0.17       -0.37      0.37 o
   7   6   0        0.31        0.33      0.40 o
   8   6   0       87.54      100.25      1.79 o
   9   6   0        8.33       10.24      1.19 o
  10   6   0      168.22      158.45      3.80 o
  11   6   0       18.68       22.31      1.69 o
  12   6   0        0.10       -0.70      1.09 o
  13   6   0       26.78       27.40      2.19 o
  14   6   0      140.90      148.46      4.07 o
  15   6   0       22.49       19.71      2.79 o
  16   6   0        0.04        0.00      1.79 o
   1   7   0       16.28       17.40      1.35 o
   2   7   0      244.36      250.17      3.31 o
   3   7   0       66.39       61.06      0.97 o
   4   7   0       18.12       19.73      0.90 o
   5   7   0        1.29        2.25      0.49 o
   6   7   0        2.91        2.76      0.51 o
   7   7   0        6.37        5.91      0.62 o
   8   7   0       54.59       43.75      1.70 o
   9   7   0        5.82        4.15      1.05 o
  10   7   0      516.77      519.65     17.52 o
  11   7   0      114.11      106.81     10.65 o
  12   7   0       33.82       34.14      2.25 o
  13   7   0        9.91       10.03      1.47 o
  14   7   0       73.27       86.59      3.31 o
  15   7   0       34.68       41.20      3.98 o
   0   8   0       90.30       80.26      2.63 o
   1   8   0       40.74       39.31      2.15 o
   2   8   0        6.99        8.15      0.84 o
   3   8   0      202.76      209.76      2.59 o
   4   8   0        0.89        0.50      0.50 o
   5   8   0       23.27       23.36      1.01 o
   6   8   0        0.21        0.22      0.50 o
   7   8   0        2.06        2.83      1.49 o
   8   8   0       29.58       27.53      1.52 o
   9   8   0      587.95      556.86      8.99 o
  10   8   0       56.73       55.06      5.37 o
  11   8   0       35.47       34.15      3.38 o
  12   8   0        5.62        6.85      1.33 o
  13   8   0        2.43        2.85      1.19 o
   1   9   0      543.77      562.71      6.38 o
   2   9   0       43.11       37.03      1.67 o
   3   9   0        4.18        3.23      0.82 o
   4   9   0      182.91      175.02      2.62 o
   5   9   0      124.73      124.99      2.70 o
   6   9   0       49.34       49.24      1.74 o
   7   9   0      403.45      391.84      5.73 o
   8   9   0       12.00       13.20      1.43 o
   9   9   0       14.44       19.31      1.72 o
  10   9   0       13.71       18.16      2.69 o
  11   9   0       36.71       40.48      2.49 o
  12   9   0       10.27       12.95      1.67 o
   0  10   0      285.82      281.31      5.87 o
   1  10   0      259.36      251.44      3.91 o
   2  10   0      166.38      165.70      3.06 o
   3  10   0       13.34       11.84      0.78 o
   4  10   0       71.65       73.67      1.70 o
   5  10   0       78.65       80.41      2.07 o
   6  10   0       16.15       18.62      1.33 o
   7  10   0        0.78       -0.54      0.70 o
   8  10   0        3.67        6.00      1.24 o
   9  10   0       46.76       45.31      2.49 o
  10  10   0        0.06       -0.33      1.05 o
   1  11   0       35.25       34.89      1.73 o
   2  11   0       62.32       65.44      2.30 o
   3  11   0        1.77        1.22      0.88 o
   4  11   0        3.91        5.72      1.08 o
   5  11   0       51.49       51.00      1.98 o
   6  11   0       29.82       23.16      3.58 o
   7  11   0        7.05        7.69      1.32 o
   8  11   0        4.51        4.36      2.59 o
   0  12   0       19.28       17.07      1.96 o
   1  12   0        1.15        1.61      1.22 o
   2  12   0       11.09       10.70      1.37 o
   3  12   0        4.29        2.89      1.33 o
   4  12   0       98.35      108.88      5.57 o
 -18   1   1      107.68      130.38      6.17 o
 -17   1   1        3.80        4.58      1.41 o
 -16   1   1        5.70        5.87      1.41 o
 -15   1   1       13.18       13.15      1.89 o
 -14   1   1        4.23        3.38      1.19 o
 -13   1   1      183.35      168.00      4.08 o
 -12   1   1     1332.63     1319.14     26.37 o
 -11   1   1       17.74       17.90      2.89 o
 -10   1   1       44.25       39.80      1.89 o
  -9   1   1       24.64       25.12      1.41 o
  -8   1   1      792.01      844.06     11.33 o
  -7   1   1       44.01       46.08      1.55 o
  -6   1   1      279.09      259.90      5.77 o
  -5   1   1       42.38       51.13      2.99 o
  -4   1   1       18.28       12.34      0.57 o
  -3   1   1      594.30      557.35     10.35 o
  -2   1   1     3748.18     3603.00     34.22 o
  -1   1   1       35.04       28.14      0.45 o
   0   1   1     3331.67     3274.10     24.44 o
   1   1   1      242.66      229.42      2.50 o
   2   1   1      184.37      211.78      1.85 o
   3   1   1      332.21      348.99      3.71 o
   4   1   1      423.29      461.54      4.24 o
   5   1   1       41.44       39.39      0.76 o
   6   1   1     2462.20     2843.26     23.68 o
   7   1   1       19.82       20.26      0.72 o
   8   1   1      197.84      207.79      2.93 o
   9   1   1        4.43        5.56      0.89 o
  10   1   1      181.62      199.67      3.07 o
  11   1   1      478.38      428.25      5.45 o
  12   1   1      256.02      218.07      3.48 o
  13   1   1       12.80        8.55      1.33 o
  14   1   1        0.83        1.63      1.05 o
  15   1   1       18.27       26.58      2.11 o
  16   1   1       44.24       53.15      2.82 o
  17   1   1       10.79       12.59      1.90 o
 -18   2   1        6.51        9.16      2.39 o
 -17   2   1        5.85        4.98      1.99 o
 -16   2   1       21.99       23.89      2.18 o
 -15   2   1        2.96        2.90      1.19 o
 -14   2   1        7.26        4.58      1.19 o
 -13   2   1       91.87       90.51      3.02 o
 -12   2   1      501.77      499.52      8.16 o
 -11   2   1      901.77      876.95     12.38 o
 -10   2   1       44.72       42.37      4.38 o
  -9   2   1      106.15      127.80      3.68 o
  -8   2   1      387.57      383.67      5.98 o
  -7   2   1       21.52       26.19      1.19 o
  -6   2   1        3.09        3.96      0.71 o
  -5   2   1      638.84      674.95      6.09 o
  -4   2   1     1060.31     1078.67     14.40 o
  -3   2   1     1985.30     1893.92     18.14 o
  -2   2   1       94.05       91.91      1.51 o
  -1   2   1    21481.94    19718.59    161.40 o
   0   2   1      350.09      356.53      3.57 o
   1   2   1      357.32      311.45      3.37 o
   2   2   1      228.46      242.99      2.17 o
   3   2   1      650.73      700.22      5.52 o
   4   2   1       20.51       19.77      0.64 o
   5   2   1        1.23        0.07      0.26 o
   6   2   1      226.70      228.44      2.60 o
   7   2   1      328.18      373.99      3.92 o
   8   2   1      239.80      235.90      2.84 o
   9   2   1      424.24      409.97     11.70 o
  10   2   1      308.39      292.77      4.06 o
  11   2   1       16.08       16.21      1.33 o
  12   2   1      283.65      257.65      3.95 o
  13   2   1      152.95      131.09      5.27 o
  14   2   1       68.63       73.83      3.02 o
  15   2   1        1.20        0.17      1.09 o
  16   2   1       14.12       12.54      2.39 o
  17   2   1       43.08       51.56      4.18 o
 -18   3   1       10.09       10.95      2.59 o
 -17   3   1        0.07       -0.60      1.79 o
 -16   3   1        6.10        4.98      1.99 o
 -15   3   1       24.60       20.30      1.81 o
 -14   3   1        9.35        9.97      1.11 o
 -13   3   1      141.78      136.19      2.51 o
 -12   3   1        0.06        0.70      0.49 o
 -11   3   1      384.78      361.31      3.73 o
 -10   3   1        4.99        4.26      0.51 o
  -9   3   1      125.18      124.89      1.75 o
  -8   3   1        0.12        0.78      0.33 o
  -7   3   1      212.71      222.51      2.34 o
  -6   3   1       26.63       34.52      0.76 o
  -5   3   1      542.89      581.91      5.42 o
  -4   3   1       24.44       26.58      0.81 o
  -3   3   1       58.83       83.87      1.29 o
  -2   3   1       76.70       78.84      1.49 o
  -1   3   1     2368.32     2384.90     17.56 o
   0   3   1      673.05      710.97      6.68 o
   1   3   1      397.47      436.94      3.58 o
   2   3   1      534.05      568.78      4.19 o
   3   3   1      193.98      201.41      1.86 o
   4   3   1       48.55       53.67      0.72 o
   5   3   1      266.88      285.38      3.08 o
   6   3   1        0.08       -0.07      0.32 o
   7   3   1       74.13       75.48      1.41 o
   8   3   1       11.52        9.37      0.66 o
   9   3   1      753.29      692.50      6.81 o
  10   3   1       18.86       19.70      1.45 o
  11   3   1       79.69       77.40      1.96 o
  12   3   1       32.63       37.78      1.49 o
  13   3   1      207.43      187.51      4.50 o
  14   3   1        0.44       -0.60      1.39 o
  15   3   1        2.25        5.97      1.99 o
  16   3   1       24.25       24.09      3.18 o
  17   3   1       50.84       63.70      4.58 o
 -17   4   1       34.59       41.60      3.98 o
 -16   4   1        9.27        6.57      1.99 o
 -15   4   1      192.26      194.65      4.76 o
 -14   4   1        7.88       12.17      1.47 o
 -13   4   1       14.49       12.02      1.47 o
 -12   4   1       74.46       67.81      4.38 o
 -11   4   1        8.24        7.79      0.71 o
 -10   4   1        0.00        1.00      0.56 o
  -9   4   1       10.48        9.99      0.59 o
  -8   4   1       42.66       46.74      1.10 o
  -7   4   1       32.79       31.79      0.89 o
  -6   4   1        1.51        3.25      0.51 o
  -5   4   1      543.17      584.76      5.45 o
  -4   4   1       69.07       81.01      1.28 o
  -3   4   1      636.05      722.53      5.83 o
  -2   4   1       18.50       29.07      0.66 o
  -1   4   1      422.42      474.20      3.60 o
   0   4   1      883.18      939.09      6.70 o
   1   4   1      615.39      725.19      5.29 o
   2   4   1      389.43      394.76      3.25 o
   3   4   1     1357.79     1407.31      9.87 o
   4   4   1        8.47        8.43      0.46 o
   5   4   1       46.64       47.03      0.87 o
   6   4   1        4.11        3.22      0.38 o
   7   4   1       12.46        6.27      0.57 o
   8   4   1       73.48       68.94      1.43 o
   9   4   1      849.36      814.61      7.91 o
  10   4   1        8.87       14.08      0.95 o
  11   4   1      180.95      178.09      3.82 o
  12   4   1        5.93        2.31      0.81 o
  13   4   1       74.56       71.66      3.98 o
  14   4   1       16.24       19.31      2.59 o
  15   4   1       18.65       15.73      2.59 o
  16   4   1        0.33       -0.80      1.59 o
  17   4   1       97.19      102.71      5.57 o
 -17   5   1        0.00        0.60      1.59 o
 -16   5   1       85.33       99.53      5.37 o
 -15   5   1        5.56        3.66      1.19 o
 -14   5   1      203.08      196.82      4.78 o
 -13   5   1       13.45       13.01      1.47 o
 -12   5   1      219.23      206.41      4.64 o
 -11   5   1        3.72        5.88      1.13 o
 -10   5   1      114.09       94.85      2.05 o
  -9   5   1       24.75       16.39      1.33 o
  -8   5   1       66.70       66.66      1.79 o
  -7   5   1       43.75       42.74      1.28 o
  -6   5   1       44.47       55.07      1.67 o
  -5   5   1       43.16       46.99      1.73 o
  -4   5   1       14.36       10.49      0.47 o
  -3   5   1      103.82      103.41      1.34 o
  -2   5   1      791.07      798.24      6.41 o
  -1   5   1       56.69       61.01      0.95 o
   0   5   1       67.28       76.74      1.44 o
   1   5   1       56.51       53.17      1.02 o
   2   5   1     1111.70     1212.02      8.62 o
   3   5   1      224.45      229.42      2.14 o
   4   5   1        0.49        1.11      0.39 o
   5   5   1       25.49       19.06      0.75 o
   6   5   1       10.35       13.12      0.59 o
   7   5   1      139.95      141.86      2.56 o
   8   5   1      178.37      192.06      3.95 o
   9   5   1      141.28      147.44      3.16 o
  10   5   1     1035.11      984.97     11.06 o
  11   5   1        0.55        1.09      0.76 o
  12   5   1       11.39        7.23      1.19 o
  13   5   1       23.03       27.87      2.99 o
  14   5   1        0.12        0.80      1.39 o
  15   5   1       95.22      106.29      5.37 o
  16   5   1       15.73       10.95      2.59 o
 -16   6   1       90.39      107.89      5.57 o
 -15   6   1        0.74        0.80      1.49 o
 -14   6   1        4.76        9.01      2.39 o
 -13   6   1        1.54        2.10      1.39 o
 -12   6   1        0.23        1.03      0.91 o
 -11   6   1       23.98       21.86      1.76 o
 -10   6   1      759.24      713.14     10.63 o
  -9   6   1      111.10      104.66      2.16 o
  -8   6   1        2.69        6.13      1.49 o
  -7   6   1       57.26       57.48      1.54 o
  -6   6   1       39.64       35.38      1.24 o
  -5   6   1       37.43       39.29      1.00 o
  -4   6   1      108.04      118.35      1.40 o
  -3   6   1      229.63      248.13      2.55 o
  -2   6   1      466.41      483.60      4.25 o
  -1   6   1      257.50      282.12      3.44 o
   0   6   1      162.93      164.05      2.37 o
   1   6   1       47.70       57.24      1.02 o
   2   6   1      313.68      336.02      3.15 o
   3   6   1       13.03       10.63      0.50 o
   4   6   1      613.27      628.88      4.97 o
   5   6   1       30.22       30.11      1.15 o
   6   6   1      260.65      254.96      5.00 o
   7   6   1      110.14      100.84      2.25 o
   8   6   1     1435.36     1383.71     14.75 o
   9   6   1       59.89       56.63      1.82 o
  10   6   1       29.74       26.68      1.55 o
  11   6   1      102.53       95.04      2.88 o
  12   6   1        7.72        7.49      1.24 o
  13   6   1      100.51      102.31      4.98 o
  14   6   1       81.71       88.78      4.78 o
  15   6   1       34.94       42.20      3.98 o
 -15   7   1       62.96       58.41      2.88 o
 -14   7   1        5.20        6.55      1.79 o
 -13   7   1      125.16      126.51      3.87 o
 -12   7   1       10.15        9.39      1.99 o
 -11   7   1        2.79        1.79      1.79 o
 -10   7   1      216.90      226.15      4.92 o
  -9   7   1      307.06      280.72      4.15 o
  -8   7   1      543.20      508.28      7.15 o
  -7   7   1        0.49        0.43      0.55 o
  -6   7   1      541.15      536.38      6.40 o
  -5   7   1        1.53        0.92      0.58 o
  -4   7   1      410.15      414.44      4.53 o
  -3   7   1      390.71      401.79      4.32 o
  -2   7   1      282.54      268.80      2.69 o
  -1   7   1        0.34       -0.44      0.44 o
   0   7   1       13.83       16.71      0.98 o
   1   7   1      139.16      132.94      1.75 o
   2   7   1      142.34      165.43      1.80 o
   3   7   1      138.81      129.52      1.84 o
   4   7   1        7.10        6.84      0.55 o
   5   7   1       17.96       21.68      0.91 o
   6   7   1       57.10       52.88      1.29 o
   7   7   1      139.16      135.48      3.40 o
   8   7   1       23.95       27.50      1.46 o
   9   7   1       16.16       16.48      1.25 o
  10   7   1      181.78      179.98      3.55 o
  11   7   1       28.91       25.47      2.69 o
  12   7   1       18.58       18.90      1.76 o
  13   7   1        2.52        1.00      1.59 o
  14   7   1       81.67       93.36      5.18 o
 -14   8   1        5.77        6.27      1.41 o
 -13   8   1        0.32        0.50      1.13 o
 -12   8   1        1.21        1.52      2.19 o
 -11   8   1       91.57       99.62      3.37 o
 -10   8   1       80.51       83.76      3.00 o
  -9   8   1       22.32       32.69      2.01 o
  -8   8   1       19.40       14.66      1.10 o
  -7   8   1       44.00       47.03      2.50 o
  -6   8   1       40.22       39.83      1.46 o
  -5   8   1      349.43      345.92      7.73 o
  -4   8   1       59.74       52.13      1.32 o
  -3   8   1      316.84      310.20      3.71 o
  -2   8   1      635.24      618.16      6.26 o
  -1   8   1      242.48      233.14      2.71 o
   0   8   1      134.93      130.17      2.56 o
   1   8   1      416.38      441.55      5.15 o
   2   8   1      146.05      132.99      2.59 o
   3   8   1      354.43      353.98      3.71 o
   4   8   1      357.92      342.32      3.68 o
   5   8   1       15.60       16.69      0.91 o
   6   8   1      139.33      140.40      4.02 o
   7   8   1      109.49      108.37      2.58 o
   8   8   1       22.95       22.38      1.53 o
   9   8   1       91.67       93.83      2.54 o
  10   8   1       16.91       20.09      1.83 o
  11   8   1      104.00      108.04      3.45 o
  12   8   1       71.78       74.90      3.02 o
  13   8   1        0.62        2.19      1.59 o
 -12   9   1        6.13        6.68      1.47 o
 -11   9   1      221.35      212.27      5.10 o
 -10   9   1       49.81       47.22      2.39 o
  -9   9   1       21.79       15.43      1.58 o
  -8   9   1      105.06      107.17      3.25 o
  -7   9   1       14.33       14.15      1.12 o
  -6   9   1       45.71       48.98      2.16 o
  -5   9   1       43.41       45.84      1.55 o
  -4   9   1        1.60        3.38      0.62 o
  -3   9   1      131.74      130.54      2.19 o
  -2   9   1        8.47        7.88      0.87 o
  -1   9   1      102.11      102.29      2.51 o
   0   9   1       26.16       24.90      1.33 o
   1   9   1      348.97      373.41      4.79 o
   2   9   1       94.56       94.27      1.60 o
   3   9   1       86.03       89.65      2.48 o
   4   9   1        4.18        4.38      0.61 o
   5   9   1       99.91       95.88      2.69 o
   6   9   1        0.28       -0.83      0.83 o
   7   9   1        0.15        0.65      0.83 o
   8   9   1       11.47       11.40      1.20 o
   9   9   1      105.36      101.98      2.77 o
  10   9   1        0.70        0.95      0.88 o
  11   9   1       12.59       13.85      1.67 o
  12   9   1        2.05        2.28      1.19 o
 -10  10   1        1.37        3.06      1.19 o
  -9  10   1        7.14        9.44      1.39 o
  -8  10   1       18.34       18.54      2.09 o
  -7  10   1       41.93       45.38      4.18 o
  -6  10   1       12.87       13.38      1.10 o
  -5  10   1        4.96        6.74      0.89 o
  -4  10   1        2.57        1.87      0.72 o
  -3  10   1        8.71        8.83      0.89 o
  -2  10   1       47.65       41.63      1.30 o
  -1  10   1      576.42      563.29      7.52 o
   0  10   1       97.73       95.60      2.33 o
   1  10   1       11.11       13.81      1.16 o
   2  10   1       18.31       19.01      1.06 o
   3  10   1       70.55       67.58      1.51 o
   4  10   1       20.42       21.13      1.25 o
   5  10   1      199.73      194.76      4.15 o
   6  10   1        4.17        4.48      0.89 o
   7  10   1        1.97        0.47      0.97 o
   8  10   1       11.38       15.18      1.37 o
   9  10   1       58.25       60.10      2.23 o
  10  10   1        5.49        7.19      1.39 o
  -8  11   1      115.69      123.55      3.72 o
  -7  11   1      128.40      128.71      3.61 o
  -6  11   1       14.56       17.79      2.99 o
  -5  11   1      184.58      185.01      3.54 o
  -4  11   1        2.17        1.11      1.49 o
  -3  11   1      109.75      110.08      3.68 o
  -2  11   1       14.54       13.17      1.72 o
  -1  11   1       34.41       35.93      3.38 o
   0  11   1      162.77      151.46      4.42 o
   1  11   1       96.31       99.58      2.94 o
   2  11   1       11.26       10.04      1.38 o
   3  11   1       91.95       90.34      4.17 o
   4  11   1        1.75        2.58      1.33 o
   5  11   1       19.54       22.14      1.47 o
   6  11   1      156.72      157.61      3.70 o
   7  11   1       29.10       28.66      1.71 o
  -3  12   1        0.01        1.93      1.19 o
  -2  12   1        0.27       -0.10      1.13 o
  -1  12   1       13.04       15.95      4.08 o
   0  12   1      164.67      176.41      4.98 o
   1  12   1        1.21        1.60      1.33 o
   2  12   1        7.11        7.21      1.67 o
   3  12   1        0.23       -1.10      1.10 o
 -18   0   2        5.00        8.36      2.39 o
 -17   0   2        9.32       12.74      2.59 o
 -16   0   2      210.73      220.55      7.56 o
 -15   0   2        3.60        2.39      1.79 o
 -14   0   2       17.80       17.52      2.39 o
 -13   0   2       53.86       60.31      3.58 o
 -12   0   2     2822.20     2756.90     48.97 o
 -11   0   2       67.28       64.10      3.18 o
 -10   0   2        2.74        2.39      1.00 o
  -9   0   2       75.47       68.08      2.99 o
  -8   0   2      165.43      142.72      4.18 o
  -7   0   2       10.98        9.55      1.19 o
  -6   0   2      257.53      248.03      5.08 o
  -5   0   2      516.41      551.68     18.91 o
  -4   0   2     4217.62     4111.06     49.37 o
  -3   0   2       89.69       93.36      2.79 o
  -2   0   2    20691.93    18833.51    317.29 o
  -1   0   2     2914.80     2638.86     44.59 o
   0   0   2       75.67       54.47      1.33 o
   1   0   2     1335.18     1334.26     21.50 o
   2   0   2       95.25       81.18      1.53 o
   3   0   2       10.68        9.95      0.62 o
   4   0   2     1246.79     1389.39     16.63 o
   5   0   2      253.17      260.94      7.56 o
   6   0   2      990.15     1111.49     13.66 o
   7   0   2      628.38      612.12      8.16 o
   8   0   2      496.68      492.48      6.88 o
   9   0   2      121.33      127.99      4.38 o
  10   0   2       97.65       93.16      3.98 o
  11   0   2       69.57       60.51      3.38 o
  12   0   2     1286.89     1072.30     21.70 o
  13   0   2        0.11        0.40      1.39 o
  14   0   2       21.54       25.48      2.79 o
  15   0   2      165.19      204.03      7.37 o
  16   0   2       92.09      109.68      5.57 o
  17   0   2      173.15      189.90      7.56 o
 -18   1   2        4.87        4.54      1.47 o
 -17   1   2        8.16       10.00      1.34 o
 -16   1   2       26.89       27.05      2.25 o
 -15   1   2       73.66       75.20      3.38 o
 -14   1   2        8.75        9.00      3.38 o
 -13   1   2     1198.51     1153.53     16.18 o
 -12   1   2      270.26      250.62      5.07 o
 -11   1   2       23.62       22.91      2.19 o
 -10   1   2      120.13      119.06      2.96 o
  -9   1   2       28.99       26.86      2.07 o
  -8   1   2      592.46      586.20      6.86 o
  -7   1   2      182.67      194.74      2.91 o
  -6   1   2     1491.38     1529.36     15.63 o
  -5   1   2       82.75       82.75      5.18 o
  -4   1   2      980.85      944.25      9.77 o
  -3   1   2       37.19       29.86      0.92 o
  -2   1   2    12256.39    11356.23    108.35 o
  -1   1   2     1054.87     1078.74     21.80 o
   0   1   2       72.98       78.66      1.26 o
   1   1   2      210.65      206.41      2.52 o
   2   1   2      491.56      491.42      4.34 o
   3   1   2      656.46      703.47      5.50 o
   4   1   2      485.22      494.26      5.13 o
   5   1   2     2128.70     2293.71     18.98 o
   6   1   2       66.21       67.95      1.73 o
   7   1   2       80.71       64.54      4.07 o
   8   1   2       17.64       14.23      0.90 o
   9   1   2      113.90      101.68      1.52 o
  10   1   2       11.87       10.86      1.27 o
  11   1   2       23.73       17.90      2.59 o
  12   1   2       13.12        7.95      1.27 o
  13   1   2       13.81       10.37      1.41 o
  14   1   2        5.45        4.00      1.29 o
  15   1   2        0.34       -1.01      1.05 o
  16   1   2        4.73       10.37      1.69 o
  17   1   2        2.26       -0.20      1.59 o
 -18   2   2       29.75       29.46      3.58 o
 -17   2   2        5.38        6.57      2.19 o
 -16   2   2       41.30       39.21      2.53 o
 -15   2   2        2.15        1.82      0.84 o
 -14   2   2       38.25       35.60      2.31 o
 -13   2   2       98.42       89.75      2.41 o
 -12   2   2       32.99       34.73      2.27 o
 -11   2   2       18.72       19.41      1.57 o
 -10   2   2        5.48        4.62      0.72 o
  -9   2   2      145.27      138.38      4.26 o
  -8   2   2        9.62       10.60      0.76 o
  -7   2   2       25.77       28.00      1.03 o
  -6   2   2      173.73      173.51      3.16 o
  -5   2   2      240.90      261.57      3.29 o
  -4   2   2      182.47      175.42      2.59 o
  -3   2   2     1997.81     1948.81     19.39 o
  -2   2   2     1065.53     1042.58     10.38 o
  -1   2   2     5382.46     5152.95     48.99 o
   0   2   2      106.69      109.07      1.64 o
   1   2   2      501.82      558.67      5.10 o
   2   2   2      927.61      971.57      8.48 o
   3   2   2      152.37      147.36      1.52 o
   4   2   2      789.13      818.50      8.80 o
   5   2   2        2.48        1.47      0.30 o
   6   2   2     1074.16     1151.15     10.21 o
   7   2   2       56.29       62.36      1.18 o
   8   2   2      580.01      566.70      6.23 o
   9   2   2      133.56      143.77      2.06 o
  10   2   2      102.40       97.86      1.67 o
  11   2   2       11.89       20.66      2.29 o
  12   2   2        0.00        0.70      0.84 o
  13   2   2       95.29      100.38      3.31 o
  14   2   2       21.68       19.36      1.83 o
  15   2   2       57.51       73.82      3.16 o
  16   2   2        4.91        5.97      2.19 o
  17   2   2       31.97       40.21      4.18 o
 -18   3   2        2.62        2.79      1.99 o
 -17   3   2      168.69      186.82      4.98 o
 -16   3   2        0.58        1.39      1.13 o
 -15   3   2       77.06       73.25      4.18 o
 -14   3   2        2.96        2.10      1.01 o
 -13   3   2      212.15      198.19      3.01 o
 -12   3   2       16.69       18.22      0.99 o
 -11   3   2        5.85        5.06      0.64 o
 -10   3   2       20.77       23.90      1.00 o
  -9   3   2     1379.30     1340.96     13.83 o
  -8   3   2      172.09      169.11      2.67 o
  -7   3   2       47.63       33.15      1.29 o
  -6   3   2      394.57      394.59      4.63 o
  -5   3   2      506.41      534.27      5.89 o
  -4   3   2      103.18      105.59      1.53 o
  -3   3   2      883.31      898.51      7.98 o
  -2   3   2       13.68       19.51      0.55 o
  -1   3   2      116.44      114.57      1.53 o
   0   3   2      894.06      887.19      7.83 o
   1   3   2      468.31      490.30      5.32 o
   2   3   2     1688.35     1712.85     25.83 o
   3   3   2       15.27       21.74      0.79 o
   4   3   2       65.42       77.65      1.13 o
   5   3   2        0.73        0.67      0.28 o
   6   3   2       38.62       40.68      1.01 o
   7   3   2       15.56       13.60      0.71 o
   8   3   2       16.61       11.96      0.75 o
   9   3   2     1738.62     1735.90     17.45 o
  10   3   2      180.38      168.09      2.68 o
  11   3   2      260.00      249.53     10.35 o
  12   3   2        0.02        0.93      0.91 o
  13   3   2       88.51       91.56      4.58 o
  14   3   2       33.43       43.39      3.38 o
  15   3   2       32.42       31.45      3.38 o
  16   3   2       11.02       11.35      2.59 o
 -17   4   2        9.65       13.16      3.09 o
 -16   4   2        2.12        3.23      1.19 o
 -15   4   2       13.03       19.12      2.79 o
 -14   4   2      189.36      190.59      4.71 o
 -13   4   2      103.63      110.73      2.52 o
 -12   4   2        2.16        2.47      0.70 o
 -11   4   2       67.12       59.67      1.51 o
 -10   4   2        0.81        0.07      0.47 o
  -9   4   2      200.64      209.35      2.79 o
  -8   4   2      126.57      114.68      1.84 o
  -7   4   2        4.17        6.08      0.57 o
  -6   4   2        0.14        0.85      0.38 o
  -5   4   2      637.69      652.79      6.15 o
  -4   4   2      375.20      387.64      3.91 o
  -3   4   2      124.39       93.87      2.09 o
  -2   4   2      717.02      734.74      6.74 o
  -1   4   2       79.11       80.62      1.67 o
   0   4   2        0.78        2.65      0.36 o
   1   4   2      655.39      782.59      9.12 o
   2   4   2      749.69      791.36      8.50 o
   3   4   2       27.43       30.43      0.71 o
   4   4   2       69.71       67.01      1.10 o
   5   4   2       61.83       59.72      1.08 o
   6   4   2        0.63        0.91      0.38 o
   7   4   2      555.73      523.40      5.35 o
   8   4   2      387.40      390.47      4.37 o
   9   4   2       24.70       25.33      1.07 o
  10   4   2      398.90      378.98      5.10 o
  11   4   2      385.41      370.58      6.97 o
  12   4   2        9.83       11.94      1.99 o
  13   4   2       73.88       64.10      3.98 o
  14   4   2       13.75       14.93      2.59 o
  15   4   2        2.82        0.80      1.59 o
  16   4   2        5.62        6.57      2.19 o
 -17   5   2        0.23        1.79      1.27 o
 -16   5   2        1.52        3.10      1.69 o
 -15   5   2       83.56       82.63      5.47 o
 -14   5   2        8.83       10.99      2.19 o
 -13   5   2        0.96        1.99      0.99 o
 -12   5   2       27.54       27.01      1.43 o
 -11   5   2        0.04       -0.61      0.66 o
 -10   5   2        0.48       -0.05      0.53 o
  -9   5   2      191.26      182.74      3.04 o
  -8   5   2        2.17        6.77      0.99 o
  -7   5   2       53.03       50.91      1.93 o
  -6   5   2        1.44        1.96      0.53 o
  -5   5   2       15.32       17.30      0.90 o
  -4   5   2      247.88      236.94      3.31 o
  -3   5   2       22.73       25.30      0.82 o
  -2   5   2       15.36        6.43      0.47 o
  -1   5   2      425.18      432.67      4.34 o
   0   5   2        1.17        3.70      0.40 o
   1   5   2     1016.54     1127.58     10.04 o
   2   5   2      111.49      119.48      1.86 o
   3   5   2       51.11       58.05      1.27 o
   4   5   2      121.20      125.03      1.96 o
   5   5   2       25.17       31.53      1.04 o
   6   5   2      413.42      394.56      5.09 o
   7   5   2      109.05      117.02      2.37 o
   8   5   2       69.41       64.50      2.53 o
   9   5   2      357.80      351.07      6.25 o
  10   5   2        3.85        4.05      0.83 o
  11   5   2        7.41        5.31      1.89 o
  12   5   2       18.35       17.91      2.39 o
  13   5   2       21.90       25.28      2.99 o
  14   5   2        1.49        0.20      1.39 o
  15   5   2       18.58       18.91      2.79 o
 -16   6   2       63.64       74.41      3.23 o
 -15   6   2       10.40        9.86      1.89 o
 -14   6   2       85.96       90.80      3.38 o
 -13   6   2       11.97       11.43      1.55 o
 -12   6   2        8.22        7.77      1.27 o
 -11   6   2        3.74        2.79      0.79 o
 -10   6   2       24.46       15.19      1.30 o
  -9   6   2        4.02        4.23      0.76 o
  -8   6   2        0.93        1.80      0.80 o
  -7   6   2        0.27        0.26      0.53 o
  -6   6   2      105.26      111.37      2.21 o
  -5   6   2      147.61      142.26      2.49 o
  -4   6   2        4.30        9.76      0.79 o
  -3   6   2       81.28       72.51      1.38 o
  -2   6   2      366.77      360.63      3.84 o
  -1   6   2        5.90        6.82      0.52 o
   0   6   2       46.44       59.21      1.11 o
   1   6   2       20.50       23.18      1.23 o
   2   6   2      611.58      637.45      5.60 o
   3   6   2       88.95       91.64      1.70 o
   4   6   2        6.26        6.66      0.63 o
   5   6   2        0.34       -0.47      0.47 o
   6   6   2       15.74       17.75      1.11 o
   7   6   2      142.52      140.36      2.79 o
   8   6   2     1064.04     1023.47     11.42 o
   9   6   2       16.24       17.50      1.25 o
  10   6   2      255.74      250.42      4.13 o
  11   6   2       18.79       20.90      1.83 o
  12   6   2        1.37        2.49      1.13 o
  13   6   2       15.74       16.92      2.59 o
  14   6   2       45.97       60.91      4.18 o
  15   6   2        0.01        1.39      1.79 o
 -15   7   2        1.37        3.75      1.33 o
 -14   7   2       11.90       13.38      1.69 o
 -13   7   2       52.44       47.03      2.52 o
 -12   7   2       39.64       38.85      2.38 o
 -11   7   2        1.57        3.68      1.13 o
 -10   7   2      237.24      208.84      3.59 o
  -9   7   2       34.83       31.66      1.93 o
  -8   7   2        0.01        0.44      0.61 o
  -7   7   2       14.30       12.45      0.98 o
  -6   7   2       19.94       21.35      1.18 o
  -5   7   2      129.04      124.29      2.44 o
  -4   7   2      635.32      638.18      9.80 o
  -3   7   2       38.67       41.02      1.39 o
  -2   7   2      237.58      233.84      3.45 o
  -1   7   2       97.37       99.28      1.93 o
   0   7   2       33.06       32.27      1.07 o
   1   7   2       95.96      105.44      2.02 o
   2   7   2      572.22      584.76      6.10 o
   3   7   2        0.88        0.60      0.57 o
   4   7   2        0.64        0.56      0.69 o
   5   7   2       33.33       33.33      1.30 o
   6   7   2      135.92      133.75      3.23 o
   7   7   2       12.53       17.10      1.31 o
   8   7   2      166.88      167.08      3.45 o
   9   7   2       63.89       60.27      2.02 o
  10   7   2       27.39       27.72      1.64 o
  11   7   2       20.22       19.72      2.29 o
  12   7   2      155.19      160.99      6.47 o
  13   7   2        7.81       11.55      2.39 o
  14   7   2       98.30      100.32      5.37 o
 -14   8   2       14.55       16.92      1.90 o
 -13   8   2        0.06       -1.19      1.19 o
 -12   8   2       77.19       73.32      9.16 o
 -11   8   2      133.97      120.82      3.71 o
 -10   8   2       23.78       18.96      1.76 o
  -9   8   2      105.35      102.91      2.49 o
  -8   8   2       18.57       22.55      1.35 o
  -7   8   2       15.71       15.52      1.16 o
  -6   8   2       39.96       41.06      1.48 o
  -5   8   2       26.17       29.52      2.33 o
  -4   8   2       21.36       21.41      1.15 o
  -3   8   2      662.50      647.48      7.68 o
  -2   8   2       91.44       84.92      1.49 o
  -1   8   2      116.64      122.44      2.23 o
   0   8   2       14.49       10.96      0.80 o
   1   8   2       31.33       33.21      2.01 o
   2   8   2       23.74       17.98      1.09 o
   3   8   2      120.84      135.37      2.34 o
   4   8   2       46.51       42.60      1.44 o
   5   8   2      193.56      188.70      2.98 o
   6   8   2       17.69       16.21      1.72 o
   7   8   2      208.08      206.17      3.73 o
   8   8   2       18.58       14.89      1.59 o
   9   8   2       20.04       18.77      1.40 o
  10   8   2       34.06       33.13      1.83 o
  11   8   2        0.48        2.24      1.19 o
  12   8   2        0.04        0.40      1.59 o
 -12   9   2        1.79        2.50      1.24 o
 -11   9   2      354.62      361.94      7.14 o
 -10   9   2        0.00       -0.57      0.96 o
  -9   9   2      143.65      135.88      3.87 o
  -8   9   2       17.92       17.96      1.30 o
  -7   9   2       54.00       52.37      1.79 o
  -6   9   2        6.51        6.48      0.86 o
  -5   9   2       61.98       62.84      1.89 o
  -4   9   2        1.09        1.18      0.64 o
  -3   9   2      152.51      151.17      2.81 o
  -2   9   2        0.01        0.18      0.61 o
  -1   9   2      105.00      106.96      2.15 o
   0   9   2       64.20       62.82      1.56 o
   1   9   2       27.17       24.13      1.61 o
   2   9   2      144.24      139.82      2.65 o
   3   9   2       39.08       34.67      1.42 o
   4   9   2        0.00       -0.50      0.57 o
   5   9   2      110.90      102.42      2.22 o
   6   9   2       69.08       74.93      2.23 o
   7   9   2       97.37       94.32      4.51 o
   8   9   2        5.68        6.83      1.05 o
   9   9   2       38.73       44.85      2.01 o
  10   9   2        0.86        0.17      0.84 o
  11   9   2       60.44       66.89      4.48 o
 -10  10   2       66.81       67.49      3.38 o
  -9  10   2       47.42       49.50      2.61 o
  -8  10   2        8.11        5.14      1.24 o
  -7  10   2       22.26       25.87      1.55 o
  -6  10   2      180.42      192.35      4.11 o
  -5  10   2       49.85       53.08      1.86 o
  -4  10   2       18.73       18.90      1.31 o
  -3  10   2      133.27      137.86      2.67 o
  -2  10   2       40.45       42.55      2.52 o
  -1  10   2      148.76      152.83      2.71 o
   0  10   2       67.13       71.97      1.86 o
   1  10   2        3.84        2.89      0.87 o
   2  10   2        0.80        0.53      0.81 o
   3  10   2      281.42      278.00      4.41 o
   4  10   2       25.04       23.77      1.32 o
   5  10   2       16.21       16.94      1.33 o
   6  10   2       29.77       29.71      1.69 o
   7  10   2       53.95       57.60      2.14 o
   8  10   2       28.23       25.03      2.71 o
   9  10   2       18.98       19.61      2.23 o
  -7  11   2       42.33       49.62      2.53 o
  -6  11   2       11.80       16.86      1.34 o
  -5  11   2        1.34        1.92      0.84 o
  -4  11   2        3.48        2.68      1.59 o
  -3  11   2        0.00        0.10      1.29 o
  -2  11   2      114.77      120.27      3.91 o
  -1  11   2       24.63       22.91      2.10 o
   0  11   2      293.63      296.81      6.53 o
   1  11   2        1.40        1.17      1.79 o
   2  11   2        7.85        9.56      1.61 o
   3  11   2        0.36        1.19      1.24 o
   4  11   2        3.14        0.49      0.82 o
   5  11   2        4.30        1.83      1.19 o
   6  11   2        2.38        1.07      0.89 o
  -2  12   2       17.75       15.73      2.59 o
  -1  12   2        6.09        4.57      1.47 o
   0  12   2       20.12       15.48      2.04 o
   1  12   2        8.58       10.35      2.39 o
 -18   1   3        9.24       11.54      1.53 o
 -17   1   3        0.04       -0.40      0.76 o
 -16   1   3       35.94       39.02      1.89 o
 -15   1   3       11.07       11.14      1.32 o
 -14   1   3     1279.91     1250.52     14.37 o
 -13   1   3       35.97       37.69      1.72 o
 -12   1   3      217.22      214.52      3.79 o
 -11   1   3        5.95        7.47      0.80 o
 -10   1   3       82.70       79.82      2.21 o
  -9   1   3        5.48        4.70      0.60 o
  -8   1   3       18.18       10.99      1.14 o
  -7   1   3       24.12       22.10      1.73 o
  -6   1   3      847.26      874.68      9.54 o
  -5   1   3      493.66      528.73      7.46 o
  -4   1   3       41.06       37.72      1.79 o
  -3   1   3       71.68       74.21      2.09 o
  -2   1   3      341.95      364.33      6.60 o
  -1   1   3       56.01       61.84      1.34 o
   0   1   3      948.86      960.55     11.10 o
   1   1   3      306.97      333.52      4.78 o
   2   1   3       17.43       20.25      0.69 o
   3   1   3       32.57       26.56      0.69 o
   4   1   3      751.43      840.37      6.63 o
   5   1   3      498.55      527.62      5.06 o
   6   1   3       32.42       43.62      1.00 o
   7   1   3       79.60       70.79      1.77 o
   8   1   3       94.71      111.19      1.69 o
   9   1   3       46.27       44.34      2.05 o
  10   1   3      947.25      829.34     11.38 o
  11   1   3        8.90        6.88      1.19 o
  12   1   3        0.00        0.90      0.99 o
  13   1   3        0.11        0.50      0.99 o
  14   1   3        6.49        7.65      1.41 o
  15   1   3       32.14       36.14      6.87 o
  16   1   3        0.11        1.39      1.27 o
 -18   2   3        0.77        0.80      1.89 o
 -17   2   3       17.60       20.70      2.99 o
 -16   2   3       24.82       29.93      2.59 o
 -15   2   3       72.06       73.97      2.61 o
 -14   2   3        0.00        1.88      0.84 o
 -13   2   3      477.65      459.05      6.39 o
 -12   2   3       44.71       44.27      1.72 o
 -11   2   3        2.39        3.49      0.84 o
 -10   2   3       80.41       76.90      2.39 o
  -9   2   3       16.42       13.89      1.13 o
  -8   2   3        4.09        4.69      0.64 o
  -7   2   3       26.29       32.42      1.15 o
  -6   2   3      631.88      661.30      9.61 o
  -5   2   3      928.46      919.44      9.64 o
  -4   2   3      166.10      185.41      2.68 o
  -3   2   3     2079.05     2088.80     30.98 o
  -2   2   3      286.75      286.76      3.56 o
  -1   2   3       27.41       24.73      1.00 o
   0   2   3     2028.12     2089.15     27.04 o
   1   2   3      130.82      155.23      2.87 o
   2   2   3        3.18        3.41      0.42 o
   3   2   3        5.95       10.07      0.49 o
   4   2   3        0.18       -0.20      0.32 o
   5   2   3      166.08      199.23      2.01 o
   6   2   3      467.05      459.32      5.58 o
   7   2   3       33.83       29.98      1.28 o
   8   2   3       63.42       60.05      2.57 o
   9   2   3      564.89      529.39      6.56 o
  10   2   3      144.33      142.66      3.82 o
  11   2   3      429.03      366.08      5.24 o
  12   2   3        4.28        4.08      1.13 o
  13   2   3        6.39        6.17      1.33 o
  14   2   3       36.66       42.15      2.60 o
  15   2   3       41.34       42.20      3.98 o
  16   2   3       10.79       10.35      2.59 o
 -17   3   3       57.38       61.31      4.38 o
 -16   3   3       15.13       12.94      2.39 o
 -15   3   3        2.41        3.66      1.10 o
 -14   3   3       74.09       75.57      2.68 o
 -13   3   3       48.72       49.11      1.79 o
 -12   3   3       59.97       54.07      1.76 o
 -11   3   3        2.92        2.26      0.83 o
 -10   3   3       30.63       31.44      1.33 o
  -9   3   3       74.72       89.74      1.99 o
  -8   3   3       27.96       30.71      1.18 o
  -7   3   3      237.78      257.92      4.94 o
  -6   3   3        0.09        0.49      0.36 o
  -5   3   3       21.29       16.81      0.80 o
  -4   3   3      129.01      130.46      2.14 o
  -3   3   3     2469.85     2525.47     24.54 o
  -2   3   3       59.36       57.09      1.24 o
  -1   3   3     1232.12     1362.85     11.86 o
   0   3   3      198.82      220.23      2.56 o
   1   3   3       89.25      108.50      1.59 o
   2   3   3       84.14       87.57      1.46 o
   3   3   3        6.88        8.76      0.52 o
   4   3   3       15.08       17.70      0.54 o
   5   3   3      609.23      591.18      5.76 o
   6   3   3        0.78        1.59      0.57 o
   7   3   3       66.18       68.57      1.76 o
   8   3   3        1.28        4.22      0.85 o
   9   3   3       34.06       31.68      1.98 o
  10   3   3        5.83        2.78      0.79 o
  11   3   3        4.55        3.89      0.79 o
  12   3   3       17.06       12.22      1.39 o
  13   3   3        8.51        9.36      1.99 o
  14   3   3        5.01        3.38      1.79 o
  15   3   3        5.13        2.99      1.79 o
  16   3   3        1.59       -1.00      1.59 o
 -17   4   3       43.90       55.95      4.78 o
 -16   4   3        9.22       10.01      2.29 o
 -15   4   3      113.25      113.41      5.08 o
 -14   4   3       32.93       37.57      1.76 o
 -13   4   3        1.67        1.92      0.79 o
 -12   4   3       37.70       36.47      1.96 o
 -11   4   3      184.01      170.06      3.77 o
 -10   4   3       27.38       35.19      2.40 o
  -9   4   3       36.69       26.68      1.21 o
  -8   4   3       17.94       15.88      0.95 o
  -7   4   3       22.51       23.20      1.01 o
  -6   4   3      261.72      246.40      2.71 o
  -5   4   3        4.03        4.81      0.43 o
  -4   4   3      350.96      344.88      3.34 o
  -3   4   3     1533.64     1538.48     13.40 o
  -2   4   3      253.13      268.91      3.01 o
  -1   4   3        0.80        0.04      0.29 o
   0   4   3      127.86      141.57      2.16 o
   1   4   3      323.60      345.25      4.02 o
   2   4   3      111.37      109.25      1.70 o
   3   4   3      358.62      331.92      4.13 o
   4   4   3        2.80        1.51      0.42 o
   5   4   3      400.71      423.89      4.50 o
   6   4   3        9.94        9.37      0.67 o
   7   4   3     1755.57     1660.06     21.41 o
   8   4   3        6.88        5.58      0.80 o
   9   4   3      224.85      211.19      4.43 o
  10   4   3        0.14        0.20      0.84 o
  11   4   3       21.48       25.38      1.90 o
  12   4   3        5.06        6.89      1.33 o
  13   4   3       23.21       24.28      2.99 o
  14   4   3        0.45        2.79      1.79 o
  15   4   3      198.49      234.49      8.36 o
 -16   5   3       82.16       87.53      3.58 o
 -15   5   3        0.02        0.40      1.13 o
 -14   5   3        1.42        1.39      1.13 o
 -13   5   3       37.91       34.23      2.01 o
 -12   5   3       81.60       72.22      2.19 o
 -11   5   3      151.02      135.14      3.38 o
 -10   5   3      444.76      414.11      5.72 o
  -9   5   3       21.27       24.14      1.63 o
  -8   5   3       34.82       33.69      1.44 o
  -7   5   3        0.01        0.22      0.55 o
  -6   5   3      111.65      106.20      2.60 o
  -5   5   3      264.52      260.80      3.22 o
  -4   5   3       70.97       66.14      1.39 o
  -3   5   3       39.83       48.26      1.40 o
  -2   5   3     1488.03     1480.78     15.16 o
  -1   5   3      193.88      197.09      3.01 o
   0   5   3      940.32      957.34     10.22 o
   1   5   3      356.71      353.54      4.59 o
   2   5   3       28.51       25.59      1.11 o
   3   5   3        6.75        6.18      0.67 o
   4   5   3      155.37      149.91      2.60 o
   5   5   3      204.51      187.89      3.51 o
   6   5   3      711.07      710.11      8.23 o
   7   5   3      175.65      173.22      3.87 o
   8   5   3      895.02      862.75     12.17 o
   9   5   3       51.57       54.99      2.32 o
  10   5   3       10.19        8.06      2.39 o
  11   5   3      117.59      128.13      3.65 o
  12   5   3        9.31        7.53      1.33 o
  13   5   3      128.60      124.01      5.57 o
  14   5   3        2.39        4.18      1.99 o
 -16   6   3       34.18       32.08      2.60 o
 -15   6   3       60.30       58.52      2.96 o
 -14   6   3        6.94        8.65      1.47 o
 -13   6   3        0.49        1.18      1.69 o
 -12   6   3        3.16        2.24      0.79 o
 -11   6   3       14.36       17.36      1.25 o
 -10   6   3       31.20       24.16      1.89 o
  -9   6   3       25.08       26.59      1.47 o
  -8   6   3      210.84      215.29      5.47 o
  -7   6   3        8.24        9.02      0.92 o
  -6   6   3       71.94       65.15      1.82 o
  -5   6   3        3.03        3.71      0.54 o
  -4   6   3     1160.33     1106.11     10.22 o
  -3   6   3       20.35       18.22      1.05 o
  -2   6   3      160.81      161.98      3.06 o
  -1   6   3       58.16       50.05      1.46 o
   0   6   3        2.49        2.94      1.87 o
   1   6   3       71.75       63.16      2.50 o
   2   6   3      150.40      186.29      3.04 o
   3   6   3        8.42        6.81      1.04 o
   4   6   3      238.44      225.52      3.55 o
   5   6   3        0.87        1.03      0.64 o
   6   6   3      186.82      178.27      3.21 o
   7   6   3       20.48       18.10      2.49 o
   8   6   3      201.18      196.43      3.52 o
   9   6   3      125.94      121.42      3.24 o
  10   6   3       82.14       81.84      2.96 o
  11   6   3        2.53        3.28      1.13 o
  12   6   3        0.11       -0.42      1.05 o
  13   6   3        8.85        7.33      1.47 o
  14   6   3        2.04        5.77      1.99 o
 -15   7   3        1.23        1.29      1.27 o
 -14   7   3       12.84       17.43      1.96 o
 -13   7   3        8.20        9.12      1.55 o
 -12   7   3      108.19      120.08      3.79 o
 -11   7   3       38.80       35.77      1.73 o
 -10   7   3      357.73      349.86      6.73 o
  -9   7   3       46.33       54.23      1.86 o
  -8   7   3      134.82      127.95      2.74 o
  -7   7   3      108.83      110.19      2.98 o
  -6   7   3      126.26      122.47      3.30 o
  -5   7   3      564.26      566.09      6.02 o
  -4   7   3      351.53      341.62      4.05 o
  -3   7   3        1.38        0.91      0.58 o
  -2   7   3       11.37       10.70      1.04 o
  -1   7   3      425.70      412.15      5.35 o
   0   7   3        5.63        4.94      0.76 o
   1   7   3       16.67       13.84      0.99 o
   2   7   3      459.07      422.10      5.89 o
   3   7   3        2.36        4.19      0.79 o
   4   7   3       19.96       25.60      1.32 o
   5   7   3        0.15        0.11      0.67 o
   6   7   3       55.94       49.58      2.58 o
   7   7   3        1.19        1.39      1.29 o
   8   7   3      325.38      314.38     13.24 o
   9   7   3      252.22      241.67      4.21 o
  10   7   3       33.36       31.54      3.88 o
  11   7   3       45.97       47.18      2.53 o
  12   7   3       18.34       18.23      1.97 o
  13   7   3       34.07       33.45      2.53 o
 -13   8   3       35.62       42.64      4.78 o
 -12   8   3      143.85      143.52      8.46 o
 -11   8   3      127.14      143.85      4.14 o
 -10   8   3      163.37      164.34      3.42 o
  -9   8   3        2.76        2.36      0.86 o
  -8   8   3       47.20       50.91      3.39 o
  -7   8   3       43.72       45.76      2.15 o
  -6   8   3       17.19       19.46      1.10 o
  -5   8   3       21.26       23.72      1.58 o
  -4   8   3      198.87      201.36      3.45 o
  -3   8   3      122.36      119.74      2.51 o
  -2   8   3       34.58       33.07      1.35 o
  -1   8   3        8.59        9.33      0.89 o
   0   8   3       23.13       24.71      1.37 o
   1   8   3       67.46       61.13      2.62 o
   2   8   3       78.19       71.66      1.93 o
   3   8   3       22.42       19.18      1.85 o
   4   8   3        6.78        5.14      0.84 o
   5   8   3      236.86      230.23      5.69 o
   6   8   3       37.35       38.92      1.76 o
   7   8   3       10.76        9.49      1.79 o
   8   8   3       16.95       15.71      1.58 o
   9   8   3        5.04        4.28      1.49 o
  10   8   3      127.34      134.51      4.07 o
  11   8   3        0.74        1.39      1.19 o
 -12   9   3       60.24       64.19      3.00 o
 -11   9   3       45.25       45.28      3.38 o
 -10   9   3       34.19       39.11      2.39 o
  -9   9   3       54.48       57.39      2.08 o
  -8   9   3       17.30       19.33      1.40 o
  -7   9   3       10.52        8.00      1.14 o
  -6   9   3       10.78       10.86      0.91 o
  -5   9   3       23.55       24.96      1.41 o
  -4   9   3        6.38        6.29      0.87 o
  -3   9   3      179.42      181.18      3.24 o
  -2   9   3       38.25       34.39      1.46 o
  -1   9   3      327.40      332.01      4.84 o
   0   9   3       72.03       68.89      1.98 o
   1   9   3      384.69      373.35      5.32 o
   2   9   3      147.99      150.27      3.01 o
   3   9   3      151.33      135.87      2.86 o
   4   9   3       64.24       64.05      2.05 o
   5   9   3        0.01        0.22      0.80 o
   6   9   3       31.54       26.53      1.91 o
   7   9   3        9.82       10.69      2.29 o
   8   9   3        9.70        8.17      2.39 o
   9   9   3       11.36       11.55      1.53 o
  10   9   3       38.62       42.43      2.63 o
 -10  10   3       19.36       26.32      2.79 o
  -9  10   3       28.02       22.07      2.01 o
  -8  10   3        5.57        8.38      0.98 o
  -7  10   3      214.48      211.67      3.30 o
  -6  10   3        2.42        2.70      0.81 o
  -5  10   3        2.66        2.16      0.84 o
  -4  10   3        4.67        4.56      0.93 o
  -3  10   3        0.29       -0.72      0.72 o
  -2  10   3        6.51        6.46      0.90 o
  -1  10   3        0.03       -0.21      0.62 o
   0  10   3       82.58       85.85      2.17 o
   1  10   3        1.59        2.55      0.78 o
   2  10   3        5.90        9.38      1.05 o
   3  10   3       16.39       17.36      1.33 o
   4  10   3        0.57       -0.06      0.75 o
   5  10   3       25.69       22.94      1.54 o
   6  10   3       10.09       11.07      2.09 o
   7  10   3       12.43       15.57      1.67 o
   8  10   3        2.40        0.85      1.10 o
  -7  11   3       25.25       29.66      3.18 o
  -6  11   3        6.44        9.08      1.15 o
  -5  11   3       23.28       26.53      2.24 o
  -4  11   3       45.88       39.77      1.79 o
  -3  11   3       51.38       53.07      1.92 o
  -2  11   3       34.93       29.16      2.38 o
  -1  11   3       70.24       73.05      3.29 o
   0  11   3       13.58       11.15      1.76 o
   1  11   3        5.50        5.07      1.29 o
   2  11   3       14.39       14.30      2.07 o
   3  11   3       33.95       38.15      3.64 o
   4  11   3        1.54        1.50      0.84 o
   5  11   3       78.36       81.24      6.67 o
 -18   0   4       37.81       37.78      2.88 o
 -17   0   4       35.34       34.80      4.08 o
 -16   0   4       42.45       49.42      2.67 o
 -15   0   4      115.87      119.94      3.80 o
 -14   0   4     1337.16     1303.59     27.47 o
 -13   0   4       77.02       80.50      7.46 o
 -12   0   4        0.41        0.50      1.29 o
 -11   0   4       14.07       12.14      1.99 o
 -10   0   4      116.27      112.86      4.38 o
  -9   0   4      266.73      261.56      6.97 o
  -8   0   4      781.51      768.55     15.53 o
  -7   0   4      773.58      718.39     14.53 o
  -6   0   4      480.21      478.73     10.35 o
  -5   0   4        9.02        5.77      1.19 o
  -4   0   4      370.17      373.43      8.36 o
  -2   0   4      102.05       98.13      3.38 o
  -1   0   4      147.10      162.49      3.02 o
   0   0   4     1137.27     1208.99     15.03 o
   1   0   4       85.68       79.98      2.04 o
   2   0   4      392.26      366.43      5.47 o
   3   0   4       83.32       71.94      1.87 o
   4   0   4      439.85      462.30      6.63 o
   5   0   4       80.05       79.06      2.29 o
   6   0   4       57.50       50.06      1.72 o
   7   0   4      283.60      270.01      4.54 o
   8   0   4      386.11      367.76      5.74 o
   9   0   4      239.17      243.23      4.30 o
  10   0   4      584.77      454.44     11.15 o
  11   0   4        0.13       -1.19      1.19 o
  12   0   4       13.72        5.97      1.79 o
  13   0   4        9.48       17.91      2.59 o
  14   0   4       28.71       24.48      3.18 o
  15   0   4       29.79       34.83      3.78 o
 -18   1   4       77.90       79.80      3.59 o
 -17   1   4       48.02       53.94      2.37 o
 -16   1   4        0.58        2.40      1.02 o
 -15   1   4      363.89      366.46      7.46 o
 -14   1   4       39.82       42.57      1.91 o
 -13   1   4        8.28        7.77      1.03 o
 -12   1   4       50.70       50.00      2.87 o
 -11   1   4        9.72        8.44      1.29 o
 -10   1   4        0.43        0.09      0.61 o
  -9   1   4        9.36        8.13      1.05 o
  -8   1   4      133.30      142.77      3.24 o
  -7   1   4      164.81      170.13      7.46 o
  -6   1   4      456.41      439.51      6.76 o
  -5   1   4       63.55       66.09      1.97 o
  -4   1   4      833.62      868.50     11.68 o
  -3   1   4      269.69      271.17      3.67 o
  -2   1   4       13.06       16.50      0.92 o
  -1   1   4      896.52      906.69     16.12 o
   0   1   4      428.41      467.57      6.68 o
   1   1   4       31.48       29.43      1.01 o
   2   1   4      575.54      587.47      5.65 o
   3   1   4      257.03      258.30      3.09 o
   4   1   4       91.25      101.37      1.45 o
   5   1   4       85.69       76.50      1.49 o
   6   1   4      869.79      895.30      8.25 o
   7   1   4        0.19        0.52      0.40 o
   8   1   4       17.35       18.66      0.85 o
   9   1   4      106.16       84.28      2.05 o
  10   1   4       98.27       91.65      3.03 o
  11   1   4       82.11       77.80      2.99 o
  12   1   4        3.29        5.48      1.27 o
  13   1   4      127.03      134.97      4.08 o
  14   1   4        1.24        0.10      1.13 o
  15   1   4       40.24       37.20      4.78 o
 -17   2   4        5.66        6.85      1.61 o
 -16   2   4        3.69        3.18      1.41 o
 -15   2   4      160.25      159.52      3.64 o
 -14   2   4        8.00        8.65      1.18 o
 -13   2   4       41.44       41.64      1.83 o
 -12   2   4       25.99       28.53      1.61 o
 -11   2   4      118.60      117.41      2.87 o
 -10   2   4      120.28      114.65      3.29 o
  -9   2   4        3.63        4.24      0.76 o
  -8   2   4      101.66       95.87      2.60 o
  -7   2   4        1.52        3.26      0.61 o
  -6   2   4      762.10      732.81     17.01 o
  -5   2   4       14.43        8.43      0.76 o
  -4   2   4     1047.60      991.07     10.56 o
  -3   2   4     1315.80     1280.87     19.69 o
  -2   2   4      689.79      673.85     11.04 o
  -1   2   4       44.23       60.63      1.45 o
   0   2   4       13.79       12.54      0.89 o
   1   2   4      107.79      120.83      2.82 o
   2   2   4        3.27        2.51      0.38 o
   3   2   4      483.33      478.79      4.25 o
   4   2   4      127.66      142.70      1.74 o
   5   2   4      139.82      155.84      1.81 o
   6   2   4      198.51      196.89      2.48 o
   7   2   4      532.38      504.31      6.29 o
   8   2   4       14.42       11.10      0.99 o
   9   2   4       23.20       25.77      1.48 o
  10   2   4        6.41        2.58      1.17 o
  11   2   4       45.34       34.39      1.61 o
  12   2   4        8.64       10.12      2.59 o
  13   2   4        3.38        3.88      1.27 o
  14   2   4       29.70       33.64      3.58 o
  15   2   4        4.74        3.78      1.99 o
 -17   3   4      114.13      127.02      6.47 o
 -16   3   4        0.02       -0.77      1.26 o
 -15   3   4      126.75      125.20      3.10 o
 -14   3   4       91.30       91.72      2.58 o
 -13   3   4        6.99       10.09      0.98 o
 -12   3   4       70.41       68.23      1.99 o
 -11   3   4      291.52      265.20      3.69 o
 -10   3   4        5.91        6.69      0.74 o
  -9   3   4       21.30       18.23      1.29 o
  -8   3   4        8.34        6.89      0.67 o
  -7   3   4      123.70      132.76      2.45 o
  -6   3   4       73.58       72.59      1.72 o
  -5   3   4      400.29      391.88      6.65 o
  -4   3   4       14.62       12.63      0.88 o
  -3   3   4     2302.19     2297.97     22.74 o
  -2   3   4      339.98      337.17      4.33 o
  -1   3   4      292.39      323.06      3.66 o
   0   3   4      427.50      432.47      5.03 o
   1   3   4       66.72       70.66      1.38 o
   2   3   4       48.14       54.82      1.24 o
   3   3   4      116.47      135.58      1.91 o
   4   3   4        9.16        8.76      0.49 o
   5   3   4       37.68       30.86      0.76 o
   6   3   4        7.09        6.51      0.66 o
   7   3   4     1253.39     1215.40     16.60 o
   8   3   4       37.91       36.32      1.90 o
   9   3   4      517.39      493.97      6.45 o
  10   3   4       15.92       14.15      1.18 o
  11   3   4       36.52       34.82      2.01 o
  12   3   4       16.04       12.79      2.09 o
  13   3   4       14.20       19.31      2.79 o
  14   3   4       34.56       37.02      3.78 o
  15   3   4       29.54       37.62      3.98 o
 -17   4   4       21.00       28.73      2.60 o
 -16   4   4       29.58       31.26      2.07 o
 -15   4   4       14.52       14.44      1.40 o
 -14   4   4        1.69        3.05      0.92 o
 -13   4   4      107.32       97.64      2.63 o
 -12   4   4        5.95        8.27      1.07 o
 -11   4   4       16.37       20.71      1.34 o
 -10   4   4      268.94      240.32      6.46 o
  -9   4   4       34.23       36.29      1.29 o
  -8   4   4      109.55       97.92      1.91 o
  -7   4   4       30.68       31.90      1.25 o
  -6   4   4        1.87        1.59      0.57 o
  -5   4   4       11.76       18.12      2.04 o
  -4   4   4      618.79      622.16      6.21 o
  -3   4   4       79.48       78.27      1.53 o
  -2   4   4       91.43       79.78      1.78 o
  -1   4   4      840.33      906.59      8.96 o
   0   4   4       44.24       50.00      1.23 o
   1   4   4      124.64      134.87      2.06 o
   2   4   4       44.64       45.21      1.47 o
   3   4   4      126.84      124.46      2.00 o
   4   4   4        3.63        1.63      0.38 o
   5   4   4      672.81      677.83      6.79 o
   6   4   4       70.29       67.08      1.98 o
   7   4   4       21.83       18.59      1.24 o
   8   4   4      725.35      682.81     10.19 o
   9   4   4       10.37       10.09      1.33 o
  10   4   4       18.85       14.55      1.55 o
  11   4   4        8.49       10.05      1.41 o
  12   4   4       20.80       24.02      2.79 o
  13   4   4        0.90        1.39      1.05 o
  14   4   4       68.34       73.45      4.78 o
 -16   5   4       32.97       37.46      2.85 o
 -15   5   4       11.08       10.22      1.66 o
 -14   5   4        1.38        1.24      0.77 o
 -13   5   4       19.08       21.55      1.31 o
 -12   5   4       11.49       10.44      1.00 o
 -11   5   4      223.39      209.49      3.34 o
 -10   5   4      124.13      137.28      2.65 o
  -9   5   4       28.33       28.39      1.66 o
  -8   5   4       76.84       69.50      1.71 o
  -7   5   4        2.83        4.39      0.67 o
  -6   5   4      301.70      299.59      5.44 o
  -5   5   4      195.90      196.95      3.28 o
  -4   5   4       28.64       38.49      1.37 o
  -3   5   4      284.85      269.26      3.98 o
  -2   5   4       35.90       42.98      1.43 o
  -1   5   4        0.32        1.33      0.60 o
   0   5   4       27.67       32.95      1.30 o
   1   5   4        7.31        7.21      0.76 o
   2   5   4       49.58       41.11      1.44 o
   3   5   4       17.82       13.64      0.99 o
   4   5   4       37.66       42.13      1.53 o
   5   5   4       12.13       10.51      0.90 o
   6   5   4        0.08        0.12      0.64 o
   7   5   4       81.67       82.38      3.58 o
   8   5   4      136.15      135.43      4.88 o
   9   5   4       18.17       15.79      1.55 o
  10   5   4        0.62        1.19      1.19 o
  11   5   4       24.97       25.46      3.78 o
  12   5   4        0.75        0.37      1.05 o
  13   5   4        3.21        1.99      1.27 o
 -15   6   4        4.87        4.40      1.18 o
 -14   6   4       24.52       24.34      1.79 o
 -13   6   4       16.71       17.47      1.29 o
 -12   6   4      102.46       91.13      2.23 o
 -11   6   4       21.09       19.78      1.24 o
 -10   6   4       79.66       66.97      1.84 o
  -9   6   4       14.38       14.90      1.04 o
  -8   6   4        2.51        3.50      0.83 o
  -7   6   4      296.45      283.55      3.82 o
  -6   6   4       61.65       57.12      1.83 o
  -5   6   4      180.25      172.30      3.12 o
  -4   6   4      882.75      874.10      9.95 o
  -3   6   4        4.60        4.51      0.79 o
  -2   6   4       59.99       56.39      1.67 o
  -1   6   4       51.93       52.68      1.75 o
   0   6   4       85.61       76.71      1.93 o
   1   6   4      111.61      115.72      3.78 o
   2   6   4       84.58       97.45      2.25 o
   3   6   4        0.57        2.17      0.67 o
   4   6   4      665.85      627.72      7.95 o
   5   6   4       24.71       21.22      2.37 o
   6   6   4      506.48      482.82     10.02 o
   7   6   4       20.82       21.84      3.28 o
   8   6   4      114.76      108.29      3.38 o
   9   6   4       10.26        8.86      1.41 o
  10   6   4       72.36       79.34      5.37 o
  11   6   4       39.40       49.27      2.53 o
  12   6   4       99.70      104.55      3.88 o
  13   6   4       45.34       54.02      2.80 o
 -14   7   4      131.61      138.71      3.79 o
 -13   7   4       37.37       43.04      2.59 o
 -12   7   4       32.05       30.01      1.90 o
 -11   7   4       81.24       80.85      2.51 o
 -10   7   4        1.76        2.42      0.72 o
  -9   7   4        1.46        1.83      0.72 o
  -8   7   4        0.23       -0.05      0.58 o
  -7   7   4        4.46        6.19      0.95 o
  -6   7   4      157.98      155.98      3.12 o
  -5   7   4        0.33        0.39      0.67 o
  -4   7   4      168.86      154.71      2.96 o
  -3   7   4      181.65      190.23      3.36 o
  -2   7   4      105.56      103.77      2.37 o
  -1   7   4       57.45       56.02      1.76 o
   0   7   4      463.23      459.89      6.08 o
   1   7   4       94.01       94.94      2.31 o
   2   7   4       44.84       36.36      1.55 o
   3   7   4       54.06       48.86      2.09 o
   4   7   4      131.38      118.06      2.67 o
   5   7   4       97.27      103.32      2.52 o
   6   7   4       24.16       25.29      1.49 o
   7   7   4       38.85       36.82      2.29 o
   8   7   4      398.76      410.22      7.53 o
   9   7   4        1.53        1.56      1.10 o
  10   7   4        0.00        0.90      1.13 o
  11   7   4        6.19        5.55      1.41 o
  12   7   4       16.03       13.85      2.29 o
 -13   8   4       11.45       16.79      1.63 o
 -12   8   4        7.89        6.76      1.59 o
 -11   8   4       20.83       21.75      1.64 o
 -10   8   4       17.12       16.80      1.24 o
  -9   8   4       31.48       28.08      1.45 o
  -8   8   4       49.47       48.97      1.61 o
  -7   8   4       48.72       52.21      1.90 o
  -6   8   4        6.91        8.30      1.05 o
  -5   8   4      233.23      235.12      4.05 o
  -4   8   4       49.08       47.57      1.73 o
  -3   8   4        8.59        8.05      0.94 o
  -2   8   4       28.02       23.63      1.37 o
  -1   8   4       25.00       21.55      1.44 o
   0   8   4        2.84        4.51      0.82 o
   1   8   4       19.19       25.12      2.17 o
   2   8   4       14.56       10.60      1.18 o
   3   8   4       56.19       48.31      1.82 o
   4   8   4       22.59       19.81      1.37 o
   5   8   4        2.14        2.98      0.88 o
   6   8   4       12.67       10.90      1.20 o
   7   8   4      273.36      259.41      5.61 o
   8   8   4        2.04        0.56      1.10 o
   9   8   4       52.42       55.82      2.66 o
  10   8   4       42.91       47.18      2.72 o
 -11   9   4        0.04       -0.15      0.90 o
 -10   9   4       13.39       10.81      1.11 o
  -9   9   4       10.70       15.29      1.19 o
  -8   9   4       26.16       26.83      1.67 o
  -7   9   4      140.80      142.89      3.21 o
  -6   9   4        8.11        8.55      1.59 o
  -5   9   4       43.68       42.54      1.79 o
  -4   9   4        0.25       -0.46      0.70 o
  -3   9   4       37.68       38.86      2.73 o
  -2   9   4       41.33       41.75      1.71 o
  -1   9   4        0.06       -0.22      0.70 o
   0   9   4        5.56        3.84      0.84 o
   1   9   4      464.66      458.73      6.43 o
   2   9   4       11.12       12.84      1.38 o
   3   9   4        6.80       10.70      1.14 o
   4   9   4       55.88       59.94      3.90 o
   5   9   4        8.15        8.00      1.11 o
   6   9   4        9.32       10.09      1.20 o
   7   9   4       10.15       11.36      1.79 o
   8   9   4        6.51        3.93      1.33 o
   9   9   4       49.47       61.51      4.38 o
  -9  10   4       37.96       44.11      2.92 o
  -8  10   4       48.35       50.31      2.52 o
  -7  10   4       60.63       64.12      2.77 o
  -6  10   4        7.49        5.37      1.05 o
  -5  10   4       29.40       32.67      1.73 o
  -4  10   4       42.20       44.29      1.87 o
  -3  10   4       40.64       42.76      1.83 o
  -2  10   4        7.05        7.38      1.05 o
  -1  10   4        0.99        2.48      1.24 o
   0  10   4       13.24       17.11      1.32 o
   1  10   4       13.42       11.77      1.20 o
   2  10   4       10.11       13.70      1.25 o
   3  10   4        1.01        1.45      0.90 o
   4  10   4       35.19       33.89      1.78 o
   5  10   4       94.42       99.69      2.84 o
   6  10   4        6.09        4.61      1.08 o
  -5  11   4        5.55        4.38      1.99 o
  -4  11   4       10.03        8.12      1.11 o
  -3  11   4        1.06        0.03      0.87 o
  -2  11   4      177.88      186.92      3.74 o
  -1  11   4       43.77       51.76      2.00 o
   0  11   4        3.02        5.07      1.05 o
   1  11   4       39.31       36.44      1.88 o
   2  11   4       10.49       14.17      1.42 o
 -17   1   5       17.81       21.30      2.29 o
 -16   1   5      122.07      121.86      5.18 o
 -15   1   5      124.26      129.78      4.08 o
 -14   1   5       28.77       27.05      2.19 o
 -13   1   5        0.57        0.60      1.49 o
 -12   1   5       17.94       17.19      1.61 o
 -11   1   5        1.42        1.19      0.99 o
 -10   1   5        3.15        3.38      1.05 o
  -9   1   5        5.20        6.88      1.13 o
  -8   1   5      426.31      428.01      7.11 o
  -7   1   5       14.56       14.50      1.33 o
  -6   1   5      188.56      203.67      4.15 o
  -5   1   5       16.77       20.24      1.15 o
  -4   1   5      370.37      366.96      4.94 o
  -3   1   5       62.30       51.08      1.53 o
  -2   1   5     1361.62     1474.19     17.22 o
  -1   1   5        3.78        2.39      0.61 o
   0   1   5       34.08       42.42      1.17 o
   1   1   5       86.58       84.07      1.63 o
   2   1   5       47.01       50.66      1.25 o
   3   1   5      297.67      289.66      3.48 o
   4   1   5      169.60      164.31      2.01 o
   5   1   5       52.23       51.64      1.72 o
   6   1   5      858.68      850.93      8.13 o
   7   1   5      110.86      108.34      1.95 o
   8   1   5      354.67      331.71      4.83 o
   9   1   5       42.19       39.49      1.58 o
  10   1   5       21.46       19.25      1.83 o
  11   1   5       17.19       18.51      4.08 o
  12   1   5       33.34       36.89      2.53 o
  13   1   5        1.53        0.30      1.13 o
  14   1   5        6.50        4.18      1.41 o
 -17   2   5       12.18       16.52      2.99 o
 -16   2   5      187.78      171.19      7.17 o
 -15   2   5      176.30      172.42      4.78 o
 -14   2   5        7.86        9.53      1.79 o
 -13   2   5        3.30        3.56      1.19 o
 -12   2   5       19.73       13.84      1.55 o
 -11   2   5       43.99       35.43      3.88 o
 -10   2   5       41.94       42.15      2.11 o
  -9   2   5       16.83       24.17      1.67 o
  -8   2   5       22.38       22.36      1.30 o
  -7   2   5        4.98        4.81      0.76 o
  -6   2   5       46.23       46.97      1.57 o
  -5   2   5        8.30       13.11      2.53 o
  -4   2   5      436.35      424.12      5.47 o
  -3   2   5       18.31       20.40      2.13 o
  -2   2   5      335.81      350.56      4.75 o
  -1   2   5       97.47      104.44      2.18 o
   0   2   5       43.66       40.64      1.38 o
   1   2   5        8.25        4.99      0.57 o
   2   2   5       10.35       12.02      0.65 o
   3   2   5       51.85       57.26      1.24 o
   4   2   5      109.99      109.07      1.59 o
   5   2   5       33.17       33.00      1.05 o
   6   2   5      197.38      205.71      2.78 o
   7   2   5      722.02      685.04      8.28 o
   8   2   5       72.66       64.17      2.47 o
   9   2   5      200.47      178.58      3.37 o
  10   2   5        6.26        7.38      1.02 o
  11   2   5        1.31        2.29      1.13 o
  12   2   5        0.10       -0.60      1.59 o
  13   2   5      147.84      150.29      6.57 o
  14   2   5       63.80       78.23      4.98 o
 -16   3   5       36.81       39.39      2.16 o
 -15   3   5      171.13      169.75      4.84 o
 -14   3   5       13.99       13.46      1.58 o
 -13   3   5      255.93      234.20      5.19 o
 -12   3   5       69.35       66.28      2.10 o
 -11   3   5        1.77        3.59      0.88 o
 -10   3   5       42.63       40.04      1.64 o
  -9   3   5       27.13       27.63      1.45 o
  -8   3   5       26.71       26.41      1.41 o
  -7   3   5      387.72      395.09      5.36 o
  -6   3   5       86.74       86.76      2.10 o
  -5   3   5        4.17        8.95      0.88 o
  -4   3   5      146.17      144.53      3.34 o
  -3   3   5       58.23       67.76      1.86 o
  -2   3   5       47.28       47.92      1.86 o
  -1   3   5       40.75       42.31      1.40 o
   0   3   5        1.99        3.64      0.75 o
   1   3   5       38.97       42.30      1.81 o
   2   3   5        0.03        0.04      0.47 o
   3   3   5       28.55       30.23      0.94 o
   4   3   5       23.05       22.11      0.86 o
   5   3   5     1255.57     1231.41     10.86 o
   6   3   5        2.34        2.27      0.72 o
   7   3   5        2.87        2.14      1.14 o
   8   3   5       42.74       35.23      1.60 o
   9   3   5      206.21      197.71      3.65 o
  10   3   5        0.61        2.04      1.05 o
  11   3   5        3.35        1.51      1.05 o
  12   3   5       13.85       13.34      2.59 o
  13   3   5       94.91       99.93      5.37 o
 -16   4   5        8.99        8.25      1.33 o
 -15   4   5      154.23      151.19      3.54 o
 -14   4   5        6.12        5.97      1.14 o
 -13   4   5       68.51       67.15      2.29 o
 -12   4   5       31.74       27.47      2.04 o
 -11   4   5       60.87       55.59      2.46 o
 -10   4   5       24.10       26.15      1.90 o
  -9   4   5       20.21       21.39      1.69 o
  -8   4   5      268.20      259.59      4.05 o
  -7   4   5        8.56        7.54      0.92 o
  -6   4   5       56.17       50.56      1.78 o
  -5   4   5     1405.31     1372.51     14.73 o
  -4   4   5        4.68        5.41      1.09 o
  -3   4   5       81.46       82.47      1.73 o
  -2   4   5      190.74      189.41      2.70 o
  -1   4   5        2.93        1.90      0.52 o
   0   4   5       71.13       75.63      1.61 o
   1   4   5      152.38      160.57      3.07 o
   2   4   5        9.44        9.18      0.74 o
   3   4   5      901.50      881.13     11.18 o
   4   4   5      173.84      180.19      2.27 o
   5   4   5      262.94      248.15      6.35 o
   6   4   5        1.25       -0.90      0.90 o
   7   4   5        2.29        1.27      1.59 o
   8   4   5       24.48       23.25      1.76 o
   9   4   5       22.04       25.66      1.90 o
  10   4   5        1.00        1.19      1.00 o
  11   4   5      111.87      111.47      3.49 o
  12   4   5       11.12       13.64      1.67 o
  13   4   5       55.68       55.14      4.18 o
 -15   5   5       54.86       62.77      2.10 o
 -14   5   5       57.39       73.80      2.16 o
 -13   5   5       66.51       62.04      1.98 o
 -12   5   5      238.24      230.85      4.84 o
 -11   5   5        0.29        1.25      0.84 o
 -10   5   5       16.62       15.99      1.37 o
  -9   5   5        0.14       -0.40      0.69 o
  -8   5   5       51.87       49.63      2.33 o
  -7   5   5       80.52       76.89      2.31 o
  -6   5   5      406.92      374.72      5.35 o
  -5   5   5       63.77       57.84      1.91 o
  -4   5   5     1969.27     1912.88     19.80 o
  -3   5   5      182.90      175.64      3.21 o
  -2   5   5       17.32       18.59      1.85 o
  -1   5   5      126.99      128.28      2.64 o
   0   5   5       37.34       30.84      1.41 o
   1   5   5       38.63       33.38      1.41 o
   2   5   5      218.00      203.41      3.44 o
   3   5   5        7.30        4.36      0.79 o
   4   5   5       23.35       25.90      1.40 o
   5   5   5       21.79       22.25      1.29 o
   6   5   5       80.60       78.59      2.82 o
   7   5   5       33.35       37.58      2.11 o
   8   5   5       38.33       35.58      2.25 o
   9   5   5        6.07        3.81      3.09 o
  10   5   5       28.93       31.12      2.29 o
  11   5   5        1.65        2.46      1.19 o
  12   5   5        4.47        4.45      1.33 o
 -14   6   5       42.33       49.08      1.95 o
 -13   6   5        0.04       -0.66      0.74 o
 -12   6   5        0.31        0.59      0.84 o
 -11   6   5       13.22       13.98      1.34 o
 -10   6   5      133.17      119.37      2.93 o
  -9   6   5        5.18        6.06      1.03 o
  -8   6   5      154.90      153.53      5.33 o
  -7   6   5       78.18       81.12      2.32 o
  -6   6   5      175.52      181.98      3.48 o
  -5   6   5       67.28       70.96      2.13 o
  -4   6   5       82.23       83.70      2.27 o
  -3   6   5       66.12       62.24      3.04 o
  -2   6   5       14.96       11.47      1.07 o
  -1   6   5        2.45        2.28      0.72 o
   0   6   5       31.42       20.33      1.29 o
   1   6   5        3.46        2.82      0.79 o
   2   6   5       11.50        5.29      0.90 o
   3   6   5        0.10        0.11      1.43 o
   4   6   5       56.98       53.64      2.23 o
   5   6   5        8.32        7.01      0.95 o
   6   6   5      171.70      170.90      4.22 o
   7   6   5       12.32       11.19      1.47 o
   8   6   5      157.99      165.53      4.36 o
   9   6   5      102.45      111.11      5.18 o
  10   6   5       19.12       18.72      2.29 o
  11   6   5      108.82      113.98      3.79 o
 -13   7   5        8.67        9.62      1.47 o
 -12   7   5       11.24       11.14      1.30 o
 -11   7   5       86.45       82.61      2.58 o
 -10   7   5       29.91       32.55      1.82 o
  -9   7   5       68.75       66.54      2.25 o
  -8   7   5       35.75       42.27      1.82 o
  -7   7   5       20.15       18.82      1.41 o
  -6   7   5       38.13       37.14      1.70 o
  -5   7   5        9.32        8.76      1.03 o
  -4   7   5       79.45       79.17      2.87 o
  -3   7   5        1.58        1.36      1.16 o
  -2   7   5       14.68       12.34      1.14 o
  -1   7   5        6.38        6.28      1.53 o
   0   7   5      276.47      262.64      4.31 o
   1   7   5        6.18        4.64      0.90 o
   2   7   5        1.62        0.00      0.69 o
   3   7   5        4.50        3.72      1.53 o
   4   7   5       23.17       20.85      1.47 o
   5   7   5       26.33       26.54      2.41 o
   6   7   5      127.98      116.49      3.65 o
   7   7   5      356.54      351.22      8.66 o
   8   7   5       37.97       46.34      2.52 o
   9   7   5        1.92        1.49      1.19 o
  10   7   5        0.00        0.40      1.13 o
 -12   8   5      179.67      179.64      4.00 o
 -11   8   5      141.04      140.49      5.45 o
 -10   8   5       23.25       28.00      3.50 o
  -9   8   5        0.14        0.69      0.84 o
  -8   8   5       45.73       46.58      2.03 o
  -7   8   5      114.06      115.80      3.15 o
  -6   8   5        0.03       -0.70      0.70 o
  -5   8   5       28.96       30.02      1.82 o
  -4   8   5       13.54       11.69      1.16 o
  -3   8   5      178.38      184.12      3.90 o
  -2   8   5       43.66       46.62      2.19 o
  -1   8   5       21.23       22.00      1.46 o
   0   8   5       54.30       54.95      1.96 o
   1   8   5        5.58        3.29      0.88 o
   2   8   5      141.22      129.01      2.97 o
   3   8   5       35.74       30.98      1.72 o
   4   8   5       46.90       47.29      1.98 o
   5   8   5        1.66        2.13      0.90 o
   6   8   5       43.70       43.28      2.44 o
   7   8   5      226.94      208.13      5.12 o
   8   8   5       45.67       47.15      2.66 o
   9   8   5        0.21        2.99      1.99 o
 -10   9   5        2.27        1.75      1.29 o
  -9   9   5       27.57       36.73      2.06 o
  -8   9   5        0.03        0.82      0.88 o
  -7   9   5        6.11        5.49      1.07 o
  -6   9   5       17.60       17.95      1.75 o
  -5   9   5        0.54        0.64      1.28 o
  -4   9   5        1.41        0.85      0.90 o
  -3   9   5      125.36      124.13      3.01 o
  -2   9   5       10.64       10.90      1.58 o
  -1   9   5      104.71       91.34      2.61 o
   0   9   5      127.52      115.00      2.90 o
   1   9   5        0.79        0.03      0.79 o
   2   9   5       14.68       12.88      1.42 o
   3   9   5       12.49       15.73      1.43 o
   4   9   5        1.34        1.45      0.90 o
   5   9   5        0.03       -0.78      0.79 o
   6   9   5        9.15       10.42      2.19 o
   7   9   5       90.74       91.37      5.18 o
  -7  10   5        7.70        3.48      1.41 o
  -6  10   5        4.64        3.79      1.05 o
  -5  10   5       56.37       55.38      2.16 o
  -4  10   5        6.91        4.97      1.08 o
  -3  10   5       10.98       12.57      1.34 o
  -2  10   5       14.21       17.32      1.49 o
  -1  10   5      135.90      144.02      3.31 o
   0  10   5       29.26       29.27      1.88 o
   1  10   5       37.69       36.80      1.90 o
   2  10   5        3.14        5.64      1.08 o
   3  10   5       11.78        8.74      1.32 o
   4  10   5       43.78       47.18      4.38 o
 -16   0   6       55.94       47.77      3.98 o
 -15   0   6       52.60       45.78      3.58 o
 -14   0   6       32.30       36.63      3.58 o
 -13   0   6       55.32       49.37      3.58 o
 -12   0   6       45.09       39.61      3.18 o
 -11   0   6       77.53       74.65      4.18 o
 -10   0   6      133.97      142.32      5.37 o
  -9   0   6       70.27       65.49      3.58 o
  -8   0   6       19.82       21.50      2.39 o
  -7   0   6       25.31       26.08      2.59 o
  -6   0   6      116.48      124.81      4.58 o
  -5   0   6       46.82       44.39      2.99 o
  -4   0   6       79.47       85.48      3.88 o
  -3   0   6       48.62       47.74      2.29 o
  -2   0   6     1041.81     1075.82     14.34 o
  -1   0   6        5.86        4.51      0.91 o
   0   0   6      280.17      281.84      5.19 o
   1   0   6       65.04       59.60      2.29 o
   2   0   6       63.64       64.74      2.20 o
   3   0   6       97.79      102.90      4.18 o
   4   0   6      760.64      768.39     25.78 o
   5   0   6      202.18      217.50      4.39 o
   6   0   6      589.41      557.68     13.54 o
   7   0   6        1.48        1.09      0.81 o
   8   0   6        0.75       -0.60      1.19 o
   9   0   6        9.36       13.14      2.39 o
  10   0   6        7.65        9.55      2.19 o
  11   0   6       85.73       87.19      4.78 o
  12   0   6       94.65      100.52      5.37 o
 -16   1   6       37.87       37.82      2.82 o
 -15   1   6       19.00       20.26      2.11 o
 -14   1   6       29.21       31.06      2.39 o
 -13   1   6       23.71       22.27      2.04 o
 -12   1   6       54.03       53.68      2.53 o
 -11   1   6        9.54       10.92      1.47 o
 -10   1   6       58.57       57.26      2.46 o
  -9   1   6       94.96       96.52      3.10 o
  -8   1   6        0.55       -0.70      1.39 o
  -7   1   6       79.63       82.37      2.22 o
  -6   1   6      296.59      283.05      4.40 o
  -5   1   6      119.42      114.07      2.52 o
  -4   1   6       24.47       25.46      1.37 o
  -3   1   6      177.39      190.16      4.14 o
  -2   1   6        2.95        3.43      0.76 o
  -1   1   6      120.32      120.97      2.18 o
   0   1   6        4.93        5.42      0.72 o
   1   1   6       23.88       20.96      1.06 o
   2   1   6       41.62       40.96      1.41 o
   3   1   6        0.09       -0.34      0.80 o
   4   1   6      623.42      603.34      9.11 o
   5   1   6      585.11      578.82      6.75 o
   6   1   6        5.17        7.22      0.76 o
   7   1   6       75.75       69.95      4.30 o
   8   1   6       26.24       29.95      1.54 o
   9   1   6       10.95       15.13      1.76 o
  10   1   6        8.89        5.68      1.41 o
  11   1   6       17.72       17.02      1.90 o
  12   1   6       19.27       25.34      2.89 o
 -16   2   6       43.20       48.63      2.86 o
 -15   2   6       64.73       66.65      4.78 o
 -14   2   6       17.17       17.03      1.49 o
 -13   2   6      110.22       99.48      5.38 o
 -12   2   6       31.59       32.81      1.80 o
 -11   2   6        0.21        0.08      0.76 o
 -10   2   6       22.00       25.28      1.53 o
  -9   2   6       92.20       89.38      2.41 o
  -8   2   6       70.93       69.58      2.14 o
  -7   2   6      255.31      249.92      6.78 o
  -6   2   6      421.18      414.42      6.76 o
  -5   2   6       18.38       20.05      1.26 o
  -4   2   6      204.06      194.04      5.20 o
  -3   2   6       95.96       96.99      2.30 o
  -2   2   6        8.74       10.39      1.21 o
  -1   2   6       12.75       12.58      1.03 o
   0   2   6        8.34        8.94      0.76 o
   1   2   6       19.04       20.75      1.03 o
   2   2   6        0.01       -0.39      0.42 o
   3   2   6       37.75       41.02      1.14 o
   4   2   6       19.45       20.45      1.44 o
   5   2   6      185.38      188.22      2.81 o
   6   2   6      184.89      184.92      3.50 o
   7   2   6        8.66        7.89      1.14 o
   8   2   6       19.28       18.79      1.35 o
   9   2   6      121.02      109.46      2.72 o
  10   2   6        0.71        1.72      1.19 o
  11   2   6       50.07       61.11      4.18 o
  12   2   6       50.43       56.93      4.38 o
 -15   3   6       38.38       39.90      2.66 o
 -14   3   6       62.70       68.14      2.95 o
 -13   3   6       14.23       12.05      1.61 o
 -12   3   6       21.21       21.56      1.97 o
 -11   3   6        4.62        4.37      1.19 o
 -10   3   6       32.80       32.26      1.87 o
  -9   3   6       55.20       54.82      3.26 o
  -8   3   6       45.51       44.36      1.88 o
  -7   3   6        3.48        3.03      0.79 o
  -6   3   6        0.22       -0.67      0.67 o
  -5   3   6     1727.64     1704.32     43.72 o
  -4   3   6        4.60        4.63      0.88 o
  -3   3   6      158.50      169.28      3.18 o
  -2   3   6       25.45       26.86      1.69 o
  -1   3   6        0.04       -0.20      0.61 o
   0   3   6       19.07       17.77      1.01 o
   1   3   6      298.49      297.88      3.35 o
   2   3   6      114.14      107.62      1.84 o
   3   3   6        8.42        9.04      0.69 o
   4   3   6      137.48      131.82      2.27 o
   5   3   6      169.97      166.82      3.32 o
   6   3   6       22.49       20.30      1.41 o
   7   3   6      100.06       97.92      4.22 o
   8   3   6       82.39       88.75      3.09 o
   9   3   6      125.20      121.73      3.63 o
  10   3   6       36.48       38.01      3.88 o
  11   3   6        3.29       -1.00      1.59 o
  12   3   6        0.04       -0.80      1.79 o
 -15   4   6       11.56       12.15      2.19 o
 -14   4   6       10.35        9.29      1.61 o
 -13   4   6       32.46       29.33      3.28 o
 -12   4   6       33.00       29.15      2.18 o
 -11   4   6       12.45       12.72      1.61 o
 -10   4   6        6.47        7.52      3.38 o
  -9   4   6        0.42        1.59      0.99 o
  -8   4   6       80.99       80.30      2.88 o
  -7   4   6      104.48      109.96      4.08 o
  -6   4   6       55.07       55.49      2.32 o
  -5   4   6       65.66       63.16      1.95 o
  -4   4   6       27.10       22.77      1.34 o
  -3   4   6       18.80       20.06      1.12 o
  -2   4   6       43.50       45.18      1.43 o
  -1   4   6       27.57       29.05      1.70 o
   0   4   6       31.74       31.72      1.24 o
   1   4   6       34.01       24.48      1.16 o
   2   4   6        8.14        6.77      0.74 o
   3   4   6       42.58       44.43      1.82 o
   4   4   6      262.73      272.50      4.30 o
   5   4   6        7.62       11.06      1.47 o
   6   4   6       73.83       68.59      2.89 o
   7   4   6      153.40      148.01      3.99 o
   8   4   6       61.73       50.17      2.46 o
   9   4   6       20.76       25.65      2.04 o
  10   4   6        3.83        6.46      1.33 o
  11   4   6        0.00       -0.97      1.05 o
 -14   5   6       48.95       44.86      2.28 o
 -13   5   6       28.92       29.06      1.91 o
 -12   5   6       79.59       78.28      2.58 o
 -11   5   6       16.97       18.18      1.53 o
 -10   5   6       82.66       80.79      3.29 o
  -9   5   6      102.71      105.42      2.83 o
  -8   5   6       83.11       85.31      2.56 o
  -7   5   6      280.11      273.15      4.63 o
  -6   5   6       18.56       18.72      1.38 o
  -5   5   6        5.01        4.73      0.95 o
  -4   5   6       42.42       36.67      1.64 o
  -3   5   6      132.65      139.93      3.02 o
  -2   5   6       34.61       32.50      1.64 o
  -1   5   6       67.80       72.58      4.91 o
   0   5   6       16.25       17.62      1.30 o
   1   5   6        6.27        3.24      0.90 o
   2   5   6       55.69       48.80      1.80 o
   3   5   6       62.34       66.47      4.04 o
   4   5   6      180.31      176.46      3.39 o
   5   5   6       11.90       12.90      1.69 o
   6   5   6      279.22      270.92      5.70 o
   7   5   6       85.38       89.31      4.48 o
   8   5   6       50.42       52.59      2.60 o
   9   5   6        1.64        2.29      1.19 o
  10   5   6        4.07        3.98      1.27 o
 -13   6   6       35.88       32.35      2.01 o
 -12   6   6      144.94      146.54      3.55 o
 -11   6   6        0.03        0.16      0.88 o
 -10   6   6        0.01       -0.30      0.84 o
  -9   6   6       47.76       45.88      1.95 o
  -8   6   6        2.40        3.09      0.99 o
  -7   6   6       36.90       34.29      2.29 o
  -6   6   6      551.40      499.67     14.04 o
  -5   6   6        9.21        8.57      1.41 o
  -4   6   6       40.15       32.79      2.94 o
  -3   6   6        3.71        1.15      0.76 o
  -2   6   6        1.28        1.84      0.76 o
  -1   6   6        2.34        2.10      0.87 o
   0   6   6       19.67       28.59      2.17 o
   1   6   6        0.23        0.02      0.72 o
   2   6   6      494.85      469.73      6.55 o
   3   6   6       52.73       54.35      4.88 o
   4   6   6        1.40        1.47      0.84 o
   5   6   6       43.48       35.94      2.32 o
   6   6   6        0.36        0.41      1.29 o
   7   6   6       15.28       16.02      1.99 o
   8   6   6        1.48        3.75      1.33 o
   9   6   6       58.10       65.45      3.18 o
 -12   7   6       21.52       19.70      1.72 o
 -11   7   6        0.85        1.72      0.98 o
 -10   7   6       25.28       30.23      2.39 o
  -9   7   6       90.15       89.22      2.74 o
  -8   7   6       13.79       14.33      1.38 o
  -7   7   6        5.39        4.14      1.02 o
  -6   7   6        7.78        5.18      1.07 o
  -5   7   6      105.74      102.45      2.77 o
  -4   7   6      304.55      286.74      4.85 o
  -3   7   6       55.61       54.10      2.01 o
  -2   7   6       34.73       27.82      1.64 o
  -1   7   6      174.77      167.48      3.44 o
   0   7   6       66.41       63.62      2.23 o
   1   7   6        3.40        3.38      0.92 o
   2   7   6        0.92        1.94      1.54 o
   3   7   6        9.27       11.02      1.25 o
   4   7   6        0.51        0.38      0.88 o
   5   7   6       31.96       27.98      2.19 o
   6   7   6      143.52      149.91      4.29 o
   7   7   6        8.45        6.24      2.29 o
   8   7   6      165.52      188.86     14.93 o
 -10   8   6        3.53        7.82      1.22 o
  -9   8   6       25.11       28.92      1.91 o
  -8   8   6       44.51       44.74      2.14 o
  -7   8   6        3.00        1.43      0.99 o
  -6   8   6        6.64        5.63      1.10 o
  -5   8   6      186.82      179.73      3.82 o
  -4   8   6        4.29        6.33      1.11 o
  -3   8   6        0.03        0.71      0.88 o
  -2   8   6       48.23       49.72      2.66 o
  -1   8   6        3.44        5.59      1.02 o
   0   8   6       14.36       18.00      1.66 o
   1   8   6       19.90       26.38      2.37 o
   2   8   6       24.21       24.46      1.67 o
   3   8   6        0.60       -0.74      0.84 o
   4   8   6       61.59       60.37      2.36 o
   5   8   6      113.85      111.61      3.79 o
   6   8   6        7.43        6.21      1.69 o
  -8   9   6       13.03       15.33      2.59 o
  -7   9   6       33.68       31.14      1.93 o
  -6   9   6        4.20        6.00      1.17 o
  -5   9   6       10.24        8.42      1.20 o
  -4   9   6       10.62       12.37      1.37 o
  -3   9   6        5.94        9.29      1.25 o
  -2   9   6        0.94        1.13      0.94 o
  -1   9   6      248.65      262.64      4.79 o
   0   9   6        8.45        8.45      1.16 o
   1   9   6       21.14       28.97      1.87 o
   2   9   6        1.01        0.51      0.90 o
   3   9   6       85.55       99.32      2.97 o
   4   9   6       33.61       31.75      2.01 o
 -15   1   7        6.72        8.44      1.69 o
 -14   1   7       78.87       82.47      4.38 o
 -13   1   7        0.05        1.09      1.19 o
 -12   1   7        3.02        3.18      1.27 o
 -11   1   7        0.30        0.12      1.19 o
 -10   1   7       21.09       21.38      1.57 o
  -9   1   7       77.36       76.77      4.48 o
  -8   1   7       41.62       39.03      1.76 o
  -7   1   7        1.40        0.20      1.22 o
  -6   1   7      639.21      644.87     13.26 o
  -5   1   7       10.17        9.20      1.11 o
  -4   1   7      244.50      257.42      4.33 o
  -3   1   7       86.08       95.13      2.14 o
  -2   1   7       37.01       39.50      1.46 o
  -1   1   7       21.87       20.75      1.19 o
   0   1   7       21.16       21.07      1.18 o
   1   1   7       94.70       86.53      2.60 o
   2   1   7      107.47      105.14      2.21 o
   3   1   7      379.99      398.36      4.87 o
   4   1   7      898.75      899.11      9.00 o
   5   1   7        9.17        9.46      0.91 o
   6   1   7       30.57       29.05      1.78 o
   7   1   7       50.12       52.83      1.99 o
   8   1   7       25.18       28.50      2.89 o
   9   1   7        9.04        8.92      2.19 o
  10   1   7        0.23        0.26      1.19 o
 -15   2   7        6.64        3.98      1.79 o
 -14   2   7       74.68       70.11      3.09 o
 -13   2   7       44.00       39.11      2.60 o
 -12   2   7       21.25       20.18      1.60 o
 -11   2   7       40.64       41.18      2.02 o
 -10   2   7        0.40        0.28      1.25 o
  -9   2   7       48.07       46.51      1.99 o
  -8   2   7      115.42      120.73      2.94 o
  -7   2   7       16.35       15.80      1.34 o
  -6   2   7       63.59       67.95      2.18 o
  -5   2   7        1.74        0.66      0.91 o
  -4   2   7        0.01       -0.11      1.05 o
  -3   2   7      164.38      166.85      4.33 o
  -2   2   7       23.11       21.87      1.45 o
  -1   2   7       32.51       29.23      1.32 o
   0   2   7        0.02        0.20      0.83 o
   1   2   7       58.06       51.37      1.56 o
   2   2   7       13.23       15.54      1.39 o
   3   2   7      132.96      133.71      2.50 o
   4   2   7        0.12       -0.28      0.60 o
   5   2   7      165.19      151.94      3.28 o
   6   2   7      135.64      132.41      3.09 o
   7   2   7       35.14       29.65      1.72 o
   8   2   7        0.61        0.26      0.84 o
   9   2   7        0.28        0.20      1.79 o
  10   2   7       28.88       31.85      3.58 o
 -14   3   7        5.47        6.91      1.53 o
 -13   3   7        0.02       -0.21      1.05 o
 -12   3   7       13.37       14.94      1.83 o
 -11   3   7        1.00        0.54      1.05 o
 -10   3   7       41.12       43.69      2.39 o
  -9   3   7      116.55      113.37      3.59 o
  -8   3   7      263.55      265.72      4.59 o
  -7   3   7      399.69      379.84      5.70 o
  -6   3   7      124.87      111.21      3.08 o
  -5   3   7       95.55       92.43      2.52 o
  -4   3   7      112.97      107.00      2.68 o
  -3   3   7        9.21       11.95      1.15 o
  -2   3   7        6.09        4.61      0.92 o
  -1   3   7       32.68       37.44      2.06 o
   0   3   7        1.20        1.07      0.56 o
   1   3   7      216.85      217.36      2.90 o
   2   3   7        2.20        2.43      0.60 o
   3   3   7      315.01      311.54      4.14 o
   4   3   7        2.37        1.20      0.88 o
   5   3   7      165.12      167.30      4.34 o
   6   3   7        9.71        8.76      1.39 o
   7   3   7      104.67      115.18      3.57 o
   8   3   7       40.25       44.77      6.77 o
   9   3   7        5.60        8.11      1.53 o
  10   3   7       20.74       20.90      3.18 o
 -13   4   7       39.15       35.56      2.60 o
 -12   4   7        2.90        4.28      1.41 o
 -11   4   7        0.53       -1.05      1.05 o
 -10   4   7        4.39        4.26      3.48 o
  -9   4   7       22.02       22.56      1.97 o
  -8   4   7       43.24       39.33      2.32 o
  -7   4   7      378.76      377.69     12.04 o
  -6   4   7        0.15       -0.02      1.49 o
  -5   4   7        0.45       -0.80      0.84 o
  -4   4   7       20.29       21.50      1.69 o
  -3   4   7        0.00        0.31      0.76 o
  -2   4   7        0.31        1.16      0.76 o
  -1   4   7        0.39        0.20      0.76 o
   0   4   7       27.03       27.51      1.60 o
   1   4   7      230.36      220.08      3.30 o
   2   4   7      157.74      168.78      3.33 o
   3   4   7       47.84       51.37      3.18 o
   4   4   7       33.17       32.35      2.32 o
   5   4   7        2.54        5.20      1.33 o
   6   4   7       17.99       19.83      1.90 o
   7   4   7      122.43      118.55      3.85 o
   8   4   7        1.10        4.09      1.24 o
   9   4   7       29.73       29.57      2.69 o
 -13   5   7        1.86        0.60      1.27 o
 -12   5   7       22.27       25.83      1.87 o
 -11   5   7        1.89        1.57      0.99 o
 -10   5   7      200.32      200.50      4.24 o
  -9   5   7        6.35        6.94      1.15 o
  -8   5   7        7.41        8.78      1.45 o
  -7   5   7       23.45       25.92      1.72 o
  -6   5   7      264.86      241.67      4.44 o
  -5   5   7        8.46        9.78      1.22 o
  -4   5   7      112.57       97.87      3.58 o
  -3   5   7        4.74        4.94      1.40 o
  -2   5   7      161.93      160.08      3.44 o
  -1   5   7       60.59       57.98      2.07 o
   0   5   7       37.78       29.58      1.72 o
   1   5   7        2.25        0.24      0.79 o
   2   5   7      176.91      177.24      3.58 o
   3   5   7       10.74       12.13      1.61 o
   4   5   7        1.05        1.26      1.05 o
   5   5   7        0.14       -0.99      0.99 o
   6   5   7       97.15      104.86      3.59 o
   7   5   7      257.96      273.17      6.47 o
   8   5   7      133.06      139.67      4.28 o
 -11   6   7       15.18       15.54      1.73 o
 -10   6   7       24.22       30.57      1.99 o
  -9   6   7       64.65       60.57      2.32 o
  -8   6   7        2.83        0.59      0.90 o
  -7   6   7        3.96        4.91      1.07 o
  -6   6   7      313.85      290.63      5.09 o
  -5   6   7        4.81        6.57      1.78 o
  -4   6   7       41.01       40.81      1.98 o
  -3   6   7       27.50       22.82      1.95 o
  -2   6   7       31.66       28.22      1.75 o
  -1   6   7       14.38       17.46      1.96 o
   0   6   7       13.49       17.35      1.41 o
   1   6   7       11.38       12.93      1.34 o
   2   6   7        0.69        0.86      0.84 o
   3   6   7       32.30       31.93      2.32 o
   4   6   7        7.48        9.26      1.55 o
   5   6   7        0.33       -1.05      1.05 o
   6   6   7       12.97       17.86      1.97 o
   7   6   7       19.22       19.57      2.10 o
 -10   7   7       43.63       45.66      3.02 o
  -9   7   7        9.56        9.41      1.34 o
  -8   7   7        3.00        2.82      1.07 o
  -7   7   7       35.39       33.75      2.02 o
  -6   7   7       60.80       58.31      2.32 o
  -5   7   7      176.92      160.42      5.06 o
  -4   7   7        4.43        8.54      1.22 o
  -3   7   7        9.16        8.96      1.22 o
  -2   7   7        3.76        4.17      0.95 o
  -1   7   7        3.75        2.48      0.99 o
   0   7   7       33.04       24.56      1.68 o
   1   7   7        9.11       11.39      1.37 o
   2   7   7        6.82       10.69      1.25 o
   3   7   7        0.01        1.39      1.27 o
   4   7   7       60.57       55.85      2.74 o
   5   7   7       18.42       15.72      1.90 o
  -7   8   7       26.53       22.42      2.66 o
  -6   8   7        6.09        7.82      1.25 o
  -5   8   7        0.07        0.05      0.99 o
  -4   8   7      141.37      144.58      3.55 o
  -3   8   7       20.41       28.98      1.91 o
  -2   8   7      101.03       93.20      3.56 o
  -1   8   7        7.32        8.67      1.26 o
   0   8   7       14.41       10.37      1.30 o
   1   8   7        1.50        1.36      1.04 o
   2   8   7       19.62       22.04      1.80 o
   3   8   7       14.93       17.66      1.99 o
 -13   0   8        0.50       -1.59      1.59 o
 -12   0   8        0.10       -0.60      1.59 o
 -11   0   8        1.32        2.99      1.79 o
 -10   0   8       32.68       34.24      3.58 o
  -9   0   8       46.65       44.88      2.52 o
  -8   0   8      394.58      405.17     11.74 o
  -7   0   8        3.81        6.64      1.41 o
  -6   0   8        8.13        9.55      1.49 o
  -5   0   8       35.73       38.31      2.69 o
  -4   0   8       94.19       90.27      3.58 o
  -3   0   8       22.80       25.93      3.38 o
  -2   0   8       20.16       19.51      1.81 o
  -1   0   8        0.50        0.16      1.19 o
   0   0   8       75.60       74.30      3.18 o
   1   0   8        0.06        0.65      2.19 o
   2   0   8      707.67      718.99     11.08 o
   3   0   8        0.00       -0.96      0.96 o
   4   0   8      395.38      376.50      6.97 o
   5   0   8      129.16      136.11      4.08 o
   6   0   8        2.83        5.57      1.99 o
   7   0   8        0.72        0.20      1.59 o
   8   0   8        1.94        0.80      1.79 o
 -13   1   8        0.72        0.95      1.02 o
 -12   1   8       36.23       38.18      2.18 o
 -11   1   8        0.05        1.47      0.99 o
 -10   1   8       25.04       25.35      1.79 o
  -9   1   8       11.24        9.30      1.26 o
  -8   1   8      308.24      320.79     11.70 o
  -7   1   8      189.58      193.07      3.98 o
  -6   1   8       11.04       10.69      1.07 o
  -5   1   8       19.30       21.48      1.34 o
  -4   1   8       41.48       42.17      1.69 o
  -3   1   8       46.79       44.83      1.71 o
  -2   1   8        4.39        5.75      0.89 o
  -1   1   8        9.09        8.89      1.01 o
   0   1   8       55.06       55.85      2.01 o
   1   1   8        0.35        0.67      0.69 o
   2   1   8       21.59       22.17      1.31 o
   3   1   8      317.74      316.84      4.45 o
   4   1   8        3.87        2.75      0.82 o
   5   1   8       16.65       16.78      1.49 o
   6   1   8       40.37       47.49      2.67 o
   7   1   8        0.65       -0.39      1.49 o
   8   1   8        4.40        2.29      1.41 o
 -13   2   8        0.30        0.04      1.24 o
 -12   2   8        7.25        6.98      1.61 o
 -11   2   8       15.89       14.51      1.83 o
 -10   2   8       10.00        9.96      1.30 o
  -9   2   8       85.08       78.32      2.56 o
  -8   2   8       75.09       79.69      2.78 o
  -7   2   8       85.98       91.45      5.61 o
  -6   2   8       15.58       17.09      1.49 o
  -5   2   8      108.10      108.84      2.91 o
  -4   2   8        8.48        8.81      1.22 o
  -3   2   8       37.72       36.82      1.70 o
  -2   2   8        0.00        0.24      0.66 o
  -1   2   8       86.16       94.64      2.56 o
   0   2   8       19.90       20.14      1.27 o
   1   2   8        0.68        0.45      0.88 o
   2   2   8        1.40        2.11      0.79 o
   3   2   8      178.65      181.66      3.13 o
   4   2   8       42.90       43.17      4.12 o
   5   2   8        8.57       10.48      1.29 o
   6   2   8       32.50       31.89      2.29 o
   7   2   8        1.41        1.79      1.79 o
   8   2   8        0.20       -0.40      1.79 o
 -12   3   8        0.08        0.30      1.13 o
 -11   3   8       49.03       52.88      4.18 o
 -10   3   8       24.18       24.09      2.24 o
  -9   3   8       33.16       35.73      2.59 o
  -8   3   8        0.10        0.67      1.19 o
  -7   3   8      331.96      334.55     18.61 o
  -6   3   8       67.22       70.80      5.97 o
  -5   3   8       46.68       49.36      2.60 o
  -4   3   8       86.88       84.68      3.28 o
  -3   3   8       33.25       32.06      2.25 o
  -2   3   8       13.45       15.41      1.34 o
  -1   3   8       84.17       80.72      2.08 o
   0   3   8      140.53      151.04      2.82 o
   1   3   8        3.98        5.35      0.88 o
   2   3   8      196.29      200.62      4.78 o
   3   3   8        9.17        7.22      1.43 o
   4   3   8        2.99        0.68      1.19 o
   5   3   8        3.87        3.36      1.24 o
   6   3   8       86.33       96.22      3.49 o
   7   3   8      209.85      209.29      5.30 o
 -11   4   8       16.34       20.16      2.99 o
 -10   4   8       16.26       20.23      2.11 o
  -9   4   8      179.78      176.33      4.85 o
  -8   4   8       22.88       21.46      2.09 o
  -7   4   8       12.69       12.39      2.99 o
  -6   4   8        2.46        2.43      2.29 o
  -5   4   8       25.12       20.12      1.97 o
  -4   4   8       41.86       42.75      2.01 o
  -3   4   8        0.38        2.06      0.92 o
  -2   4   8        0.45       -0.69      0.88 o
  -1   4   8        0.81        2.10      0.82 o
   0   4   8       48.28       46.32      1.75 o
   1   4   8       52.90       50.09      1.73 o
   2   4   8        0.53        0.95      1.19 o
   3   4   8       38.25       38.20      2.59 o
   4   4   8        2.21        3.16      1.33 o
   5   4   8        1.45        3.03      1.33 o
   6   4   8       51.60       52.68      2.86 o
   7   4   8        5.02        8.16      2.19 o
 -10   5   8        0.33       -0.95      0.95 o
  -9   5   8       15.70       14.88      1.53 o
  -8   5   8        0.49       -0.62      0.94 o
  -7   5   8        7.47        7.03      1.22 o
  -6   5   8       18.96       20.82      1.68 o
  -5   5   8        0.15        0.33      0.92 o
  -4   5   8       21.12       22.03      1.64 o
  -3   5   8       11.36       12.19      1.30 o
  -2   5   8       36.55       39.71      2.37 o
  -1   5   8        1.41        0.89      0.88 o
   0   5   8       37.97       35.76      1.65 o
   1   5   8       52.06       46.81      2.78 o
   2   5   8      130.26      130.41      5.18 o
   3   5   8       66.49       71.37      3.88 o
   4   5   8       84.77       79.09      3.31 o
   5   5   8      218.40      224.35      5.69 o
  -9   6   8        8.25        8.24      1.61 o
  -8   6   8       29.49       31.06      2.10 o
  -7   6   8       44.33       44.50      2.51 o
  -6   6   8        6.16        6.86      1.25 o
  -5   6   8       88.17       90.17      2.87 o
  -4   6   8        2.10        5.21      1.18 o
  -3   6   8       65.36       71.20      2.53 o
  -2   6   8        7.65        6.18      1.18 o
  -1   6   8        0.32       -0.34      0.88 o
   0   6   8       10.27        6.45      1.14 o
   1   6   8       46.48       50.45      2.80 o
   2   6   8       33.52       26.47      2.32 o
   3   6   8        4.41        4.87      1.47 o
   4   6   8       24.09       22.36      2.25 o
  -6   7   8      104.05      104.77      4.01 o
  -5   7   8       96.17       80.69      2.75 o
  -4   7   8       15.92       18.63      1.68 o
  -3   7   8       81.50       79.04      2.72 o
  -2   7   8        8.07       10.57      1.41 o
  -1   7   8       11.82       18.04      1.64 o
   0   7   8       32.86       33.76      2.09 o
   1   7   8       20.10       22.09      2.18 o
 -10   1   9       27.61       27.11      1.95 o
  -9   1   9       16.41       18.20      1.49 o
  -8   1   9      426.24      439.31      5.97 o
  -7   1   9       23.50       24.36      1.57 o
  -6   1   9        0.19       -0.72      0.72 o
  -5   1   9       23.80       25.77      1.54 o
  -4   1   9        6.27        6.16      1.02 o
  -3   1   9        0.28        1.59      0.84 o
  -2   1   9       16.21       15.25      1.29 o
  -1   1   9       25.15       26.46      1.53 o
   0   1   9        1.44        2.76      1.01 o
   1   1   9      141.29      150.31      3.39 o
   2   1   9       72.32       67.46      2.09 o
   3   1   9       70.50       72.76      2.58 o
   4   1   9       76.20       77.57      2.69 o
   5   1   9       12.52       15.83      2.04 o
 -10   2   9      161.06      161.95      4.85 o
  -9   2   9       82.39       85.76      3.59 o
  -8   2   9        4.14        2.42      1.49 o
  -7   2   9       39.58       44.89      4.98 o
  -6   2   9       10.05        8.39      2.40 o
  -5   2   9       80.74       83.51      2.36 o
  -4   2   9        0.26        0.26      1.05 o
  -3   2   9        6.45        7.70      1.29 o
  -2   2   9        3.28        2.95      0.92 o
  -1   2   9      170.67      176.62      4.18 o
   0   2   9       75.16       77.39      2.23 o
   1   2   9      273.29      293.12      5.13 o
   2   2   9       26.80       26.87      2.24 o
   3   2   9       42.01       40.29      2.72 o
   4   2   9        5.69        4.23      1.39 o
  -9   3   9       68.16       74.74      4.58 o
  -8   3   9        3.50        1.50      1.79 o
  -7   3   9       17.51       13.09      2.89 o
  -6   3   9        6.47        6.54      1.61 o
  -5   3   9       23.56       25.12      2.25 o
  -4   3   9        0.78        1.04      0.99 o
  -3   3   9        0.36        0.22      0.95 o
  -2   3   9        0.26        0.64      0.76 o
  -1   3   9      105.50      112.77      2.62 o
   0   3   9       42.14       45.59      2.12 o
   1   3   9       23.74       23.82      2.79 o
   2   3   9       15.06       13.62      1.96 o
   3   3   9      222.18      226.58      5.67 o
   4   3   9      132.39      144.46      5.27 o
  -8   4   9       36.43       32.33      2.60 o
  -7   4   9       23.18       25.14      2.32 o
  -6   4   9      165.88      159.09      4.79 o
  -5   4   9       23.91       25.96      1.87 o
  -4   4   9       10.07       13.07      1.45 o
  -3   4   9       40.24       43.20      1.89 o
  -2   4   9        6.20        9.85      1.18 o
  -1   4   9        0.47       -0.57      0.77 o
   0   4   9       11.98       17.60      2.04 o
   1   4   9       11.99        7.92      1.69 o
   2   4   9       49.68       48.82      2.92 o
  -6   5   9        5.91        7.27      1.69 o
  -5   5   9       21.03       22.06      3.25 o
  -4   5   9      132.75      138.61      3.64 o
  -3   5   9        0.03       -0.05      1.37 o
  -2   5   9       15.49       21.66      2.30 o
  -1   5   9       18.46       17.77      2.17 o
   0   5   9       36.40       36.52      2.99 o
  -5   0  10        3.42        3.78      1.99 o
  -4   0  10        2.39        2.12      1.69 o
  -3   0  10        0.01        0.47      1.33 o
  -2   0  10      194.71      211.50      7.76 o
  -1   0  10       12.32       12.54      2.59 o
  -4   1  10        0.79        1.13      1.24 o
  -3   1  10       12.20       13.27      1.83 o
  -2   1  10       24.29       28.70      2.39 o
 
